# Supplementary material for: Immunocytes Mediate the Effects of Gut Microbiome on Inflammatory Bowel Disease: Insights From a Mendelian Randomization Study
Source: Mediators Inflamm. 2025 Aug 8;2025:9956259. doi: 10.1155/mi/9956259 (PMC12356666; doi:10.1155/mi/9956259)
Supplement: Supporting Information — Table S1. Overview of the source of disease data. Table S2. Details of instrumental variables (IVs)for the 412 gut microbiome features. Table S3. Details of instrumental variables (IVs) for the 731 immunocyte traits. Table S4. The causal effects of gut microbiome on IBD. Table S5. The causal effects of gut microbiome on UC. Table S6. The causal effects of gut microbiome on CD. Table S7. The causal effects of immunocyte on IBD. Table S8. The causal effects of immunocyte on UC. Table S9. The causal effects of immunocyte on CD. Table S10. The sensitivity analysis of gut microbiome and immunocyte on IBD. Table S11. The sensitivity analysis of gut microbiome and immunocyte on UC. Table S12. The sensitivity analysis of gut microbiome and immunocyte on CD. Table S13. Positive results of reverse Mendelian randomization analysis. [file 9956259.f1.xlsx]

## Sheet: S0
Supplementary Material Captions
Table S1. Overview of the source of disease data
Table S2. Details of instrumental variables for the 412 gut microbiome features
Table S3. Details of instrumental variables for the 731 immunocyte traits
Table S4. The causal effects of gut microbiome on IBD
Table S5. The causal effects of gut microbiome on UC
Table S6. The causal effects of gut microbiome on CD
Table S7. The causal effects of immunocyte on IBD
Table S8. The causal effects of immunocyte on UC
Table S9. The causal effects of immunocyte on CD
Table S10. The sensitivity analysis of gut microbiome and immunocyte on IBD
Table S11. The sensitivity analysis of gut microbiome and immunocyte on UC
Table S12. The sensitivity analysis of gut microbiome and immunocyte on CD
Table S13. Positive results of reverse Mendelian randomization analysis

## Sheet: S1
Table S1. Overview of the source of disease data
GWAS ID	Trait	Data Source	Cases	Controls	population	URL
K11_IBD_STRICT	Inflammatory bowel disease	FINNGEN	9759	443974	European	https://storage.googleapis.com/finngen-public-data-r11/summary_stats/finngen_R11_K11_IBD_STRICT.gz
K11_UC_STRICT2	Ulcerative colitis	FINNGEN	6435	446419	European	https://storage.googleapis.com/finngen-public-data-r11/summary_stats/finngen_R11_K11_UC_STRICT2.gz
K11_CD_STRICT2	Crohn disease	FINNGEN	2186	451337	European	https://storage.googleapis.com/finngen-public-data-r11/summary_stats/finngen_R11_K11_CD_STRICT2.gz

## Sheet: S2
Table S2. Details of instrumental variables for the 412 gut microbiome features
Abbreviation: single-nucleotide polymorphism (SNP); effect allele (EA); other allele (OA); effect allele frequency (EAF); effect sizes (BETA); standard error (SE); simple size (N).
	SNP	CHR	POS	EA	OA	EAF	BETA	SE	Pval	N	ID	R2	F
1	rs9990334	3	63498546	A	G	0.424436	0.0741908	0.0167253	9.17124e-06	7738	GCST90027446	0.00253642	19.6716
2	rs17194003	3	105722581	G	A	0.201727	-0.102927	0.021032	9.8892e-07	7738	GCST90027446	0.00308551	23.9434
3	rs62335789	4	181871524	C	G	0.168684	-0.0977054	0.021882	8.00284e-06	7738	GCST90027446	0.00256991	19.932
4	rs11826488	11	133069322	A	G	0.0763678	0.153784	0.0345929	8.76725e-06	7738	GCST90027446	0.00254749	19.7577
5	rs9947104	18	56934358	G	A	0.303897	-0.0795727	0.017523	5.5977e-06	7738	GCST90027446	0.00265783	20.6157
6	rs62271914	3	135023888	A	G	0.42331	-0.0740607	0.0162991	5.52354e-06	7738	GCST90027447	0.00266111	20.6413
7	rs12647170	4	24504770	G	A	0.0765661	0.188783	0.0373683	4.37282e-07	7738	GCST90027447	0.00328747	25.5158
8	rs2650470	5	83601736	G	A	0.45345	0.0739823	0.0166039	8.36093e-06	7738	GCST90027447	0.00255915	19.8484
9	rs12704084	7	148915050	G	C	0.599698	-0.0736196	0.0166029	9.24433e-06	7738	GCST90027447	0.00253447	19.6565
10	rs7041639	9	27341338	G	A	0.0875309	-0.157604	0.0341699	3.98111e-06	7738	GCST90027447	0.00274174	21.2684
11	rs4878062	9	89959664	G	A	0.402286	0.0760825	0.0164219	3.60417e-06	7738	GCST90027447	0.00276625	21.4591
12	rs58235446	9	93850539	T	C	0.0638651	-0.153253	0.033084	3.61744e-06	7738	GCST90027447	0.00276534	21.452
13	rs605262	11	86967521	A	G	0.676757	-0.0757354	0.0170586	9.00755e-06	7738	GCST90027447	0.00254084	19.706
14	rs35731059	11	96206005	A	C	0.104757	0.129356	0.0262545	8.35021e-07	7738	GCST90027447	0.00312735	24.269
15	rs72666075	14	29029142	C	T	0.0593823	-0.151693	0.0337842	7.12057e-06	7738	GCST90027447	0.00259863	20.1554
16	rs8101993	19	30603533	C	T	0.180021	-0.100985	0.0223014	5.94964e-06	7738	GCST90027447	0.00264282	20.499
17	rs7576386	2	155128375	A	G	0.7686	-0.138428	0.0301616	4.44233e-06	7738	GCST90027449	0.00271474	21.0584
18	rs9344056	6	81567568	A	G	0.162359	-0.17033	0.0349944	1.13098e-06	7738	GCST90027449	0.00305232	23.6851
19	rs2942201	8	23419176	A	C	0.438055	0.120592	0.0258595	3.1107e-06	7738	GCST90027449	0.00280254	21.7414
20	rs4878453	9	27435733	G	A	0.0733257	0.242077	0.050584	1.70442e-06	7738	GCST90027449	0.00295099	22.8964
21	rs2504016	10	33188434	G	A	0.0734254	-0.23666	0.0514871	4.29655e-06	7738	GCST90027449	0.00272296	21.1223
22	rs7923287	10	85841432	T	A	0.723875	0.139505	0.0290043	1.51072e-06	7738	GCST90027449	0.00298079	23.1283
23	rs61074222	13	68143423	C	G	0.0941941	-0.210428	0.0447813	2.61436e-06	7738	GCST90027449	0.00284541	22.0749
24	rs10873850	1	87954542	G	A	0.2783	0.0858857	0.0185528	3.66979e-06	7738	GCST90027450	0.0027618	21.4245
25	rs6782393	3	59912933	C	A	0.0605063	-0.151342	0.033707	7.1246e-06	7738	GCST90027450	0.00259849	20.1543
26	rs3797252	5	53500614	C	T	0.307103	-0.0794419	0.0174202	5.10699e-06	7738	GCST90027450	0.00268041	20.7914
27	rs12656915	5	159323677	G	T	0.0791242	0.13461	0.0302054	8.33214e-06	7738	GCST90027450	0.00256	19.855
28	rs38127	7	78269375	C	T	0.645907	0.0760269	0.0168296	6.25927e-06	7738	GCST90027450	0.00263034	20.402
29	rs12707570	7	82837298	C	A	0.512255	-0.0728993	0.0162424	7.18223e-06	7738	GCST90027450	0.00259651	20.1389
30	rs1093520	7	98159418	G	T	0.915857	0.153028	0.0333575	4.48524e-06	7738	GCST90027450	0.00271237	21.04
31	rs61915762	11	130442661	A	G	0.275511	0.0827921	0.0180027	4.24771e-06	7738	GCST90027450	0.00272577	21.1442
32	rs73200771	12	88286940	A	G	0.0520806	-0.163263	0.0358564	5.28245e-06	7738	GCST90027450	0.00267209	20.7267
33	rs12021157	13	110213217	A	G	0.108849	0.12107	0.0270621	7.68536e-06	7738	GCST90027450	0.00257986	20.0094
34	rs8052034	16	51493448	A	G	0.559625	0.0740262	0.0163168	5.71144e-06	7738	GCST90027450	0.00265287	20.5772
35	rs7263922	20	50014608	T	C	0.232747	0.0864963	0.0190557	5.64895e-06	7738	GCST90027450	0.00265558	20.5983
36	rs9305847	21	19539793	C	A	0.626513	0.0762532	0.0168897	6.33824e-06	7738	GCST90027450	0.00262725	20.378
37	rs136110	22	47369660	C	T	0.208243	0.0964705	0.0202552	1.90964e-06	7738	GCST90027450	0.00292292	22.678
38	rs12490065	3	10627561	A	G	0.22917	0.0959472	0.0208734	4.29386e-06	7738	GCST90027451	0.00272311	21.1235
39	rs6858020	4	181308705	A	T	0.565376	-0.0727501	0.0161757	6.87608e-06	7738	GCST90027451	0.00260722	20.2222
40	rs113902391	5	86146362	A	G	0.217886	0.0922389	0.01946	2.13803e-06	7738	GCST90027451	0.00289504	22.461
41	rs7707269	5	95928036	C	T	0.366956	-0.0744962	0.0165717	6.94403e-06	7738	GCST90027451	0.0026048	20.2034
42	rs10267604	7	121973603	C	G	0.653998	-0.0764351	0.0169762	6.71604e-06	7738	GCST90027451	0.00261301	20.2672
43	rs820496	9	6703997	A	C	0.545733	-0.0946927	0.0169759	2.43198e-08	7738	GCST90027451	0.00400495	31.1069
44	rs77906768	9	76713942	G	A	0.0861075	0.133484	0.0293512	5.42024e-06	7738	GCST90027451	0.00266575	20.6774
45	rs9545502	13	81167981	T	C	0.197933	0.102021	0.0204183	5.83678e-07	7738	GCST90027451	0.00321596	24.959
46	rs2846765	18	865459	T	C	0.515201	0.0802031	0.0173136	3.6151e-06	7738	GCST90027451	0.0027655	21.4533
47	rs149811032	20	48150396	A	G	0.0677355	-0.142534	0.0320579	8.74269e-06	7738	GCST90027451	0.00254818	19.7631
48	rs538952	6	145565095	A	C	0.0624269	0.274151	0.060697	6.28076e-06	7738	GCST90027452	0.0026295	20.3954
49	rs7068964	10	14275726	G	A	0.453157	-0.130976	0.0293547	8.12628e-06	7738	GCST90027452	0.00256615	19.9028
50	rs72830406	10	111919220	G	C	0.10827	-0.233287	0.0473559	8.38211e-07	7738	GCST90027452	0.0031264	24.2617
51	rs72924202	11	64133228	T	C	0.206071	-0.167725	0.0361181	3.4209e-06	7738	GCST90027452	0.00277911	21.5591
52	rs1325380	13	108753553	C	T	0.242391	0.162314	0.0352487	4.12788e-06	7738	GCST90027452	0.00273282	21.199
53	rs7209568	17	1121590	G	A	0.187878	0.172899	0.0374387	3.87083e-06	7738	GCST90027452	0.00274866	21.3223
54	rs1484839	1	31014874	A	G	0.159734	-0.108324	0.0239553	6.12761e-06	7738	GCST90027453	0.00263557	20.4426
55	rs146068392	2	40113977	G	C	0.050432	-0.176286	0.0387331	5.33129e-06	7738	GCST90027453	0.00266983	20.7091
56	rs2007634	3	139678136	A	G	0.571356	0.0725248	0.0163421	9.08341e-06	7738	GCST90027453	0.00253878	19.69
57	rs62350672	5	31751262	T	C	0.173836	-0.113597	0.0253587	7.47748e-06	7738	GCST90027453	0.0025866	20.0618
58	rs10238229	7	97233430	T	C	0.794063	0.0962573	0.0216067	8.39059e-06	7738	GCST90027453	0.00255828	19.8416
59	rs7023657	9	8068400	A	G	0.261857	-0.0812649	0.0183784	9.78994e-06	7738	GCST90027453	0.00252038	19.5469
60	rs11025798	11	20905942	A	G	0.436503	0.0813802	0.0180881	6.82433e-06	7738	GCST90027453	0.00260908	20.2366
61	rs552787	11	116530373	A	C	0.643558	-0.0880492	0.0171235	2.71819e-07	7738	GCST90027453	0.0034053	26.4334
62	rs943781	13	27568096	T	C	0.449683	0.083589	0.0169924	8.68944e-07	7738	GCST90027453	0.0031175	24.1924
63	rs28733370	15	59071584	G	C	0.192839	0.0950438	0.020597	3.94135e-06	7738	GCST90027453	0.00274421	21.2877
64	rs981881	16	9877679	G	T	0.371793	-0.07446	0.016842	9.82088e-06	7738	GCST90027453	0.0025196	19.5409
65	rs2107539	17	34322610	T	C	0.243451	-0.0987344	0.0219817	7.06708e-06	7738	GCST90027453	0.00260048	20.1698
66	rs62228654	22	44801226	C	G	0.0668159	-0.156769	0.0341127	4.31449e-06	7738	GCST90027453	0.00272193	21.1143
67	rs12495388	3	84926472	G	A	0.097635	-0.121458	0.0269091	6.37248e-06	7738	GCST90027454	0.00262593	20.3677
68	rs117300263	9	74469867	A	G	0.0564102	-0.169358	0.0374003	5.94769e-06	7738	GCST90027454	0.0026429	20.4997
69	rs10831658	11	2279372	A	G	0.207259	-0.0951081	0.0199996	1.97952e-06	7738	GCST90027454	0.00291405	22.609
70	rs286908	11	34658857	A	G	0.293164	-0.0787738	0.0174903	6.6728e-06	7738	GCST90027454	0.0026146	20.2796
71	rs1941024	11	60275940	A	G	0.597554	-0.0737051	0.0166612	9.69962e-06	7738	GCST90027454	0.00252266	19.5646
72	rs2509667	11	119361224	A	C	0.120838	-0.116273	0.0253157	4.37121e-06	7738	GCST90027454	0.00271871	21.0893
73	rs9599845	13	71978130	C	T	0.237425	0.0961761	0.0202786	2.10838e-06	7738	GCST90027454	0.00289848	22.4878
74	rs9931054	16	1026094	C	T	0.0885579	-0.138123	0.0286697	1.45208e-06	7738	GCST90027454	0.00299057	23.2044
75	rs60987385	17	9348811	T	G	0.445396	0.0858549	0.0175592	1.01118e-06	7738	GCST90027454	0.00308001	23.9005
76	rs7251031	19	11266693	G	T	0.308219	-0.0801886	0.0173897	4.00204e-06	7738	GCST90027454	0.00274045	21.2584
77	rs12128621	1	214584517	A	T	0.504393	-0.0796843	0.0163727	1.13359e-06	7738	GCST90027455	0.00305175	23.6806
78	rs1514681	2	1397044	C	T	0.401121	-0.0787943	0.0171089	4.11557e-06	7738	GCST90027455	0.00273356	21.2048
79	rs1451459	2	53088412	A	G	0.252245	0.0838938	0.0187222	7.43049e-06	7738	GCST90027455	0.00258815	20.0739
80	rs13003991	2	65772956	G	C	0.606858	0.0821386	0.0164612	6.04283e-07	7738	GCST90027455	0.00320738	24.8921
81	rs10006164	4	1021598	A	G	0.344145	-0.0869582	0.0177564	9.71664e-07	7738	GCST90027455	0.00308986	23.9773
82	rs61798216	4	36459051	G	A	0.113593	-0.118636	0.026406	7.03014e-06	7738	GCST90027455	0.00260177	20.1798
83	rs2654736	4	112306512	A	G	0.811446	0.0985757	0.0213797	4.01284e-06	7738	GCST90027455	0.00273979	21.2532
84	rs2634527	8	59499389	C	T	0.498378	-0.0790784	0.0167644	2.39303e-06	7738	GCST90027455	0.00286723	22.2447
85	rs74949229	10	9526946	A	G	0.0937893	-0.136496	0.0283337	1.45413e-06	7738	GCST90027455	0.00299022	23.2017
86	rs12772838	10	126836275	T	C	0.0554534	0.168169	0.0366832	4.55369e-06	7738	GCST90027455	0.00270864	21.011
87	rs11171846	12	56828056	T	C	0.0821696	-0.140647	0.0292656	1.54074e-06	7738	GCST90027455	0.00297593	23.0905
88	rs437545	16	24211376	A	T	0.0771995	0.139229	0.0313643	9.03408e-06	7738	GCST90027455	0.00254012	19.7004
89	rs75967282	17	59520438	C	G	0.0513485	-0.178428	0.0377704	2.31217e-06	7738	GCST90027455	0.00287571	22.3107
90	rs1968451	19	5391922	C	T	0.680629	0.0887818	0.0199045	8.18149e-06	7738	GCST90027455	0.00256448	19.8898
91	rs4551833	12	43104353	G	T	0.0539418	-0.184975	0.0364893	3.99275e-07	7738	GCST90027456	0.00331	25.6912
92	rs1396212	17	53600071	T	C	0.186799	-0.120916	0.0234319	2.46557e-07	7738	GCST90027456	0.00342948	26.6218
93	rs7695572	4	7327645	G	A	0.820871	-0.0989027	0.0222375	8.68497e-06	7738	GCST90027457	0.0025498	19.7757
94	rs1093520	7	98159418	G	T	0.915857	0.179202	0.0334241	8.25536e-08	7738	GCST90027457	0.00370106	28.7378
95	rs7848585	9	79670604	G	A	0.101813	0.121487	0.0273197	8.71412e-06	7738	GCST90027457	0.00254898	19.7693
96	rs11215785	11	115964147	C	T	0.136228	0.116001	0.0242663	1.74994e-06	7738	GCST90027457	0.00294448	22.8458
97	rs61915762	11	130442661	A	G	0.275511	0.0875261	0.0180386	1.22131e-06	7738	GCST90027457	0.00303333	23.5373
98	rs73200771	12	88286940	A	G	0.0520806	-0.163792	0.035928	5.14214e-06	7738	GCST90027457	0.00267872	20.7782
99	rs1483968	14	22951893	T	C	0.0577669	0.150674	0.034063	9.7167e-06	7738	GCST90027457	0.00252222	19.5613
100	rs7263922	20	50014608	T	C	0.232747	0.0884537	0.0190938	3.61124e-06	7738	GCST90027457	0.00276577	21.4553
101	rs136110	22	47369660	C	T	0.208243	0.0930184	0.0202956	4.57977e-06	7738	GCST90027457	0.00270724	21
102	rs112209173	1	7727245	C	G	0.063751	0.226024	0.049242	4.43097e-06	7738	GCST90027458	0.00271537	21.0633
103	rs2189903	7	8546068	C	A	0.057391	0.212169	0.0475208	8.01571e-06	7738	GCST90027458	0.00256951	19.929
104	rs73694568	8	94273403	A	C	0.0998582	0.17137	0.038209	7.28887e-06	7738	GCST90027458	0.00259288	20.1107
105	rs16916507	9	101258803	A	G	0.317901	0.108315	0.0230983	2.74142e-06	7738	GCST90027458	0.00283371	21.9838
106	rs1621183	10	25767497	G	A	0.0696815	0.204076	0.0446233	4.80102e-06	7738	GCST90027458	0.00269562	20.9097
107	rs7134245	12	32561525	A	C	0.077241	0.186896	0.0410013	5.1572e-06	7738	GCST90027458	0.002678	20.7726
108	rs35899940	15	86053697	G	A	0.382337	0.101402	0.0218724	3.55136e-06	7738	GCST90027458	0.00276989	21.4874
109	rs7229834	18	59520360	T	C	0.470799	0.106916	0.0214352	6.10477e-07	7738	GCST90027458	0.00320485	24.8724
110	rs17193211	21	38885506	T	C	0.0746269	0.190762	0.0409712	3.22421e-06	7738	GCST90027458	0.00279371	21.6727
111	rs770027	1	9172436	T	C	0.459954	0.0773298	0.0163142	2.13678e-06	7738	GCST90027459	0.00289518	22.4622
112	rs7539819	1	165850596	G	T	0.494724	-0.0767416	0.0162865	2.45344e-06	7738	GCST90027459	0.00286108	22.1968
113	rs28635178	3	66026666	A	G	0.0565904	-0.157135	0.0350722	7.45317e-06	7738	GCST90027459	0.0025874	20.0681
114	rs919100	4	37092455	A	C	0.651308	-0.0761891	0.0168886	6.4442e-06	7738	GCST90027459	0.00262318	20.3463
115	rs2995916	4	37910996	G	T	0.501878	0.079086	0.0166671	2.08469e-06	7738	GCST90027459	0.00290127	22.5096
116	rs7777432	7	21413179	A	G	0.349483	0.0763596	0.0170041	7.10014e-06	7738	GCST90027459	0.00259933	20.1609
117	rs7033951	9	14744705	T	C	0.506403	0.0740912	0.016363	5.95561e-06	7738	GCST90027459	0.00264257	20.4971
118	rs73133343	12	43119716	G	T	0.0524294	0.178631	0.0365904	1.05062e-06	7738	GCST90027459	0.00307055	23.8269
119	rs7953577	12	104874300	C	G	0.326388	-0.0786353	0.0175409	7.36159e-06	7738	GCST90027459	0.00259044	20.0917
120	rs142998520	17	6755697	A	C	0.0523446	0.173555	0.0392371	9.72356e-06	7738	GCST90027459	0.00252205	19.5599
121	rs2180	21	34344279	A	G	0.261092	-0.0832534	0.0185921	7.53848e-06	7738	GCST90027459	0.0025846	20.0463
122	rs466481	22	22971942	A	T	0.52645	0.122845	0.0252436	1.13673e-06	7738	GCST90027459	0.00305107	23.6753
123	rs1752223	1	81680852	G	C	0.168276	-0.0976795	0.0219673	8.72467e-06	7738	GCST90027460	0.00254868	19.767
124	rs72770359	1	247361318	A	G	0.104329	0.119653	0.0268999	8.66332e-06	7738	GCST90027460	0.00255042	19.7805
125	rs4683140	3	45822918	C	T	0.579406	-0.0783129	0.0167721	3.02316e-06	7738	GCST90027460	0.00280958	21.7962
126	rs75789763	4	130403869	A	G	0.0562994	-0.166597	0.0367955	5.96422e-06	7738	GCST90027460	0.00264222	20.4944
127	rs17496399	5	147064708	C	T	0.117622	0.121087	0.0254294	1.9197e-06	7738	GCST90027460	0.00292162	22.6679
128	rs113403124	6	134586541	C	T	0.0764148	0.148864	0.0329176	6.1166e-06	7738	GCST90027460	0.00263601	20.4461
129	rs1760263	9	133391707	C	T	0.854019	-0.114965	0.0233434	8.43942e-07	7738	GCST90027460	0.00312472	24.2486
130	rs11608915	12	52866060	T	C	0.358167	-0.0756573	0.0167167	6.0156e-06	7738	GCST90027460	0.00264011	20.4779
131	rs142048748	12	122235048	G	A	0.0511089	-0.172479	0.0386304	8.01258e-06	7738	GCST90027460	0.00256961	19.9297
132	rs393435	16	84344533	C	T	0.687467	0.0853315	0.0182062	2.77312e-06	7738	GCST90027460	0.00283087	21.9618
133	rs10779615	1	214596434	G	C	0.508391	-0.0798475	0.0163543	1.04834e-06	7738	GCST90027461	0.00307108	23.8311
134	rs145140903	1	231364626	C	T	0.111675	-0.115636	0.0261618	9.86825e-06	7738	GCST90027461	0.00251842	19.5317
135	rs16856918	2	217960513	A	G	0.0552139	0.171977	0.0365088	2.47031e-06	7738	GCST90027461	0.00285939	22.1837
136	rs73171592	3	171047195	C	G	0.0771743	0.143446	0.0311211	4.04065e-06	7738	GCST90027461	0.00273808	21.24
137	rs11745906	5	83575190	C	T	0.281706	-0.0874056	0.0177712	8.72627e-07	7738	GCST90027461	0.00311645	24.1842
138	rs3819331	11	112099410	C	T	0.159253	0.104197	0.0227743	4.75774e-06	7738	GCST90027461	0.00269785	20.927
139	rs2620868	12	61370770	C	T	0.438608	-0.0759932	0.0162372	2.86621e-06	7738	GCST90027461	0.00282273	21.8984
140	rs80343422	13	110456322	G	A	0.0761024	-0.156491	0.030699	3.44028e-07	7738	GCST90027461	0.0033469	25.9786
141	rs72987936	18	75120908	A	T	0.364515	-0.0755081	0.0170631	9.63436e-06	7738	GCST90027461	0.00252431	19.5775
142	rs12638646	3	105122214	A	G	0.287611	-0.180901	0.0391484	3.82084e-06	7738	GCST90027462	0.00275186	21.3472
143	rs2010151	5	31806434	C	A	0.420012	-0.154264	0.0346348	8.42772e-06	7738	GCST90027462	0.00255719	19.8332
144	rs111457769	7	74482794	C	T	0.112372	0.260543	0.0564797	3.96837e-06	7738	GCST90027462	0.00274253	21.2746
145	rs10808847	8	82896400	A	C	0.744131	0.176398	0.0397821	9.24587e-06	7738	GCST90027462	0.00253443	19.6561
146	rs72727948	8	134963609	A	C	0.0684841	-0.306134	0.0692836	9.93597e-06	7738	GCST90027462	0.00251674	19.5186
147	rs2592994	9	88019097	T	C	0.437869	0.154966	0.0350142	9.60895e-06	7738	GCST90027462	0.00252496	19.5826
148	rs12781290	10	72991095	A	G	0.334687	0.17085	0.0375839	5.47186e-06	7738	GCST90027462	0.00266342	20.6593
149	rs10894222	11	130448044	A	G	0.530454	-0.147598	0.0332071	8.79836e-06	7738	GCST90027462	0.00254662	19.7509
150	rs10220585	14	85739848	T	C	0.581202	0.164702	0.0347972	2.21015e-06	7738	GCST90027462	0.00288685	22.3973
151	rs62043566	15	93680778	C	T	0.408328	0.155445	0.0348289	8.07808e-06	7738	GCST90027462	0.00256761	19.9141
152	rs1094970	16	65970182	G	A	0.621253	0.164022	0.0347501	2.35797e-06	7738	GCST90027462	0.00287087	22.273
153	rs4383249	18	64880298	G	T	0.182145	0.195242	0.0436496	7.71502e-06	7738	GCST90027462	0.00257891	20.0021
154	rs61817056	1	204241507	T	C	0.285203	-0.146109	0.0326057	7.42598e-06	7738	GCST90027463	0.0025883	20.0751
155	rs706111	9	33244483	A	T	0.122654	0.231567	0.0457302	4.11066e-07	7738	GCST90027463	0.00330279	25.635
156	rs11209445	1	69861005	G	A	0.621444	0.0915904	0.020289	6.35309e-06	7738	GCST90027464	0.00262668	20.3735
157	rs77917213	2	44395872	T	C	0.0890628	0.179322	0.0357597	5.31339e-07	7738	GCST90027464	0.00323922	25.1401
158	rs13087509	3	22514136	T	C	0.928931	-0.186384	0.0410643	5.65639e-06	7738	GCST90027464	0.00265526	20.5958
159	rs62305209	4	46872128	G	A	0.0836224	-0.16418	0.0364364	6.60774e-06	7738	GCST90027464	0.00261701	20.2983
160	rs12111746	7	35572955	A	G	0.153754	-0.123757	0.0276225	7.45328e-06	7738	GCST90027464	0.0025874	20.068
161	rs11761901	7	115891686	A	G	0.217568	-0.111105	0.0239709	3.56961e-06	7738	GCST90027464	0.00276863	21.4775
162	rs7850683	9	24034817	A	G	0.240353	0.105932	0.0233388	5.65527e-06	7738	GCST90027464	0.00265531	20.5961
163	rs4883632	12	133198021	T	C	0.51449	-0.0916478	0.0206394	8.9784e-06	7738	GCST90027464	0.00254164	19.7122
164	rs776910	1	10846540	G	A	0.825487	0.112024	0.0251821	8.64531e-06	7738	GCST90027465	0.00255093	19.7845
165	rs72770371	1	247368136	G	C	0.0938459	-0.147139	0.0326224	6.47156e-06	7738	GCST90027465	0.00262213	20.3382
166	rs2060298	3	144168238	G	C	0.464683	0.0872775	0.0197138	9.54465e-06	7738	GCST90027465	0.00252661	19.5954
167	rs7659451	4	10730513	G	A	0.824174	0.113654	0.0255139	8.40586e-06	7738	GCST90027465	0.00255783	19.8381
168	rs59426326	7	155133133	C	A	0.878208	0.157456	0.0291118	6.34943e-08	7738	GCST90027465	0.00376629	29.2462
169	rs11253111	10	5380664	C	T	0.445402	-0.088334	0.0191906	4.16491e-06	7738	GCST90027465	0.00273062	21.1819
170	rs61861701	10	112365004	G	A	0.245597	0.116389	0.0229379	3.89375e-07	7738	GCST90027465	0.00331622	25.7396
171	rs17175056	13	94779284	G	A	0.122588	0.127861	0.0287119	8.45817e-06	7738	GCST90027465	0.00255631	19.8263
172	rs6085392	20	6066724	A	G	0.260986	0.0978381	0.021937	8.19733e-06	7738	GCST90027465	0.00256401	19.8861
173	rs6123777	20	56785389	A	G	0.101285	0.153475	0.0343227	7.76617e-06	7738	GCST90027465	0.00257729	19.9894
174	rs743920	22	29621128	G	C	0.128486	-0.151934	0.0322058	2.38658e-06	7738	GCST90027465	0.0028679	22.2499
175	rs116470157	2	65096086	T	C	0.0655714	-0.157257	0.0345673	5.38252e-06	7738	GCST90027466	0.00266747	20.6908
176	rs12621639	2	230175814	A	C	0.505619	0.0768744	0.0171812	7.66474e-06	7738	GCST90027466	0.00258052	20.0146
177	rs11731492	4	15153353	T	C	0.0717673	0.157379	0.0350092	6.94577e-06	7738	GCST90027466	0.00260474	20.2029
178	rs76523770	4	36061584	T	G	0.0689696	0.152249	0.0343819	9.50293e-06	7738	GCST90027466	0.00252769	19.6038
179	rs395474	4	108015257	A	G	0.921998	0.1524	0.0325768	2.8945e-06	7738	GCST90027466	0.00282031	21.8796
180	rs342221	7	106328134	T	G	0.440168	-0.076973	0.0172478	8.09071e-06	7738	GCST90027466	0.00256722	19.9112
181	rs17503513	8	17293312	T	G	0.207469	0.104512	0.0212123	8.35099e-07	7738	GCST90027466	0.00312732	24.2689
182	rs1480889	8	93355038	T	C	0.458528	0.0758833	0.016962	7.68672e-06	7738	GCST90027466	0.00257982	20.0091
183	rs1940965	11	105765861	C	A	0.084563	-0.138755	0.0310613	7.92785e-06	7738	GCST90027466	0.00257222	19.95
184	rs13336538	16	25910765	G	A	0.244732	0.0912246	0.0200654	5.45786e-06	7738	GCST90027466	0.00266405	20.6642
185	rs77474207	6	18010573	G	A	0.0998954	-0.198637	0.0410775	1.32701e-06	7738	GCST90027467	0.00301282	23.3776
186	rs4711791	6	44598555	A	G	0.311064	-0.131441	0.0266352	8.02047e-07	7738	GCST90027467	0.00313731	24.3466
187	rs17729512	8	89306002	G	A	0.0721954	0.204838	0.0461462	9.04233e-06	7738	GCST90027467	0.0025399	19.6987
188	rs2514587	8	119599692	A	G	0.626008	0.114772	0.02552	6.88038e-06	7738	GCST90027467	0.00260707	20.221
189	rs7937701	11	72832677	G	A	0.499312	-0.120752	0.024402	7.48047e-07	7738	GCST90027467	0.00315456	24.4809
190	rs2420129	13	26905886	A	C	0.919003	-0.193205	0.043613	9.42368e-06	7738	GCST90027467	0.00252975	19.6198
191	rs9542995	13	73110324	A	G	0.286838	-0.171703	0.0355509	1.36672e-06	7738	GCST90027467	0.00300554	23.3209
192	rs7222065	17	69316511	T	C	0.0927288	-0.208307	0.0432142	1.43309e-06	7738	GCST90027467	0.00299382	23.2297
193	rs1366424	2	40410302	A	G	0.134736	0.185118	0.0419062	9.98745e-06	7738	GCST90027468	0.00251547	19.5088
194	rs9288803	3	105132008	C	T	0.404818	-0.138405	0.0294732	2.65371e-06	7738	GCST90027468	0.00284173	22.0462
195	rs6916769	6	76702518	G	T	0.298281	-0.142408	0.0314154	5.81401e-06	7738	GCST90027468	0.00264849	20.5432
196	rs146624623	7	152484862	G	A	0.10064	-0.223714	0.0504934	9.39928e-06	7738	GCST90027468	0.00253038	19.6247
197	rs11784069	8	2119582	G	T	0.374684	-0.132133	0.0289932	5.17938e-06	7738	GCST90027468	0.00267694	20.7644
198	rs7461966	8	88741064	G	C	0.117127	0.196781	0.0439708	7.63195e-06	7738	GCST90027468	0.00258157	20.0227
199	rs117047298	11	58122988	A	T	0.159337	0.196059	0.0400752	9.9668e-07	7738	GCST90027468	0.00308358	23.9283
200	rs1273560	3	197551040	G	A	0.233308	0.0928482	0.0207781	7.87459e-06	7738	GCST90027469	0.00257388	19.9629
201	rs2972891	5	18234329	G	A	0.516623	0.0723683	0.0161718	7.64187e-06	7738	GCST90027469	0.00258125	20.0203
202	rs4472353	6	96078826	C	T	0.822923	0.0987951	0.0213109	3.55389e-06	7738	GCST90027469	0.00276971	21.486
203	rs12859492	13	71905552	C	T	0.30745	0.0832796	0.0178178	2.95463e-06	7738	GCST90027469	0.00281524	21.8402
204	rs920917	15	58688478	C	A	0.134139	0.110506	0.0239977	4.12785e-06	7738	GCST90027469	0.00273282	21.1991
205	rs7182175	15	98902733	T	A	0.73131	-0.0838417	0.0183223	4.74081e-06	7738	GCST90027469	0.00269873	20.9338
206	rs8079753	17	59552449	A	G	0.24166	0.0964075	0.0192844	5.75558e-07	7738	GCST90027469	0.00321943	24.986
207	rs6065218	20	38862775	G	A	0.148047	0.122387	0.0260522	2.63037e-06	7738	GCST90027469	0.00284391	22.0632
208	rs79676117	20	50415961	C	A	0.0501703	-0.171166	0.0373321	4.54055e-06	7738	GCST90027469	0.00270935	21.0165
209	rs56210724	21	16270327	C	T	0.093528	0.131657	0.0293572	7.30294e-06	7738	GCST90027469	0.00259241	20.107
210	rs5756419	22	37346295	A	T	0.293243	0.0844728	0.0178876	2.33058e-06	7738	GCST90027469	0.00287376	22.2955
211	rs1827616	5	18235176	C	T	0.507147	0.07341	0.0161052	5.16043e-06	7738	GCST90027470	0.00267785	20.7714
212	rs4472353	6	96078826	C	T	0.822923	0.0973552	0.0212612	4.6718e-06	7738	GCST90027470	0.00270234	20.9619
213	rs12191883	6	124153278	C	T	0.476724	0.0832945	0.0180977	4.1748e-06	7738	GCST90027470	0.00273004	21.1774
214	rs2634527	8	59499389	C	T	0.498505	-0.0750373	0.0167956	7.90701e-06	7738	GCST90027470	0.00257287	19.9551
215	rs7872938	9	73177503	A	G	0.551324	-0.0725357	0.0161592	7.16238e-06	7738	GCST90027470	0.00259719	20.1442
216	rs12415307	10	103076252	G	A	0.289443	-0.0898982	0.0183857	1.01056e-06	7738	GCST90027470	0.00308016	23.9017
217	rs7182175	15	98902733	T	A	0.73131	-0.0855231	0.0182795	2.88811e-06	7738	GCST90027470	0.00282085	21.8838
218	rs8080416	17	59552338	C	T	0.255869	0.0876717	0.0187876	3.0641e-06	7738	GCST90027470	0.00280627	21.7704
219	rs1716276	19	49744995	T	A	0.791531	0.0929155	0.0200474	3.57302e-06	7738	GCST90027470	0.00276839	21.4757
220	rs1770803	1	43441125	T	A	0.441319	-0.0778079	0.0163712	2.00682e-06	7738	GCST90027471	0.00291067	22.5827
221	rs11211643	2	1402588	G	A	0.51565	0.0831748	0.0163098	3.40246e-07	7738	GCST90027471	0.00334964	25.9999
222	rs13003991	2	65772956	G	C	0.606803	0.0758458	0.0164963	4.27087e-06	7738	GCST90027471	0.00272443	21.1338
223	rs9445542	6	66122057	T	C	0.126577	-0.116241	0.0244585	2.00818e-06	7738	GCST90027471	0.0029105	22.5814
224	rs13193692	6	126079932	T	G	0.230994	0.085911	0.0193355	8.86446e-06	7738	GCST90027471	0.00254478	19.7366
225	rs2467707	8	25541866	C	T	0.890023	0.121636	0.0256176	2.05304e-06	7738	GCST90027471	0.00290505	22.5389
226	rs2634527	8	59499389	C	T	0.498505	-0.0756236	0.0167962	6.71813e-06	7738	GCST90027471	0.00261294	20.2666
227	rs74949229	10	9526946	A	G	0.0938701	-0.144988	0.0283792	3.23965e-07	7738	GCST90027471	0.00336179	26.0946
228	rs75967282	17	59520438	C	G	0.0513866	-0.18223	0.0378294	1.4562e-06	7738	GCST90027471	0.00298987	23.199
229	rs67763506	17	59557892	G	C	0.178172	0.0964672	0.0211114	4.89044e-06	7738	GCST90027471	0.00269107	20.8743
230	rs5756419	22	37346295	A	T	0.293243	0.0829004	0.0178465	3.39787e-06	7738	GCST90027471	0.00278078	21.5721
231	rs4557268	4	39013264	T	A	0.763887	-0.153813	0.0345757	8.64303e-06	7738	GCST90027472	0.00255099	19.785
232	rs79950843	11	33332456	G	C	0.0652969	0.282755	0.0614621	4.21532e-06	7738	GCST90027472	0.00272766	21.1589
233	rs2236141	22	29137870	T	C	0.125015	0.19862	0.0422383	2.57163e-06	7738	GCST90027472	0.00284948	22.1065
234	rs75506401	3	71038802	C	T	0.0687763	-0.150857	0.0326449	3.81601e-06	7738	GCST90027473	0.00275218	21.3496
235	rs10866460	4	59288104	T	C	0.393209	-0.0846938	0.0168551	5.03894e-07	7738	GCST90027473	0.00325236	25.2423
236	rs77004407	14	32115228	A	C	0.0531697	0.1793	0.036777	1.08633e-06	7738	GCST90027473	0.00306228	23.7626
237	rs117665320	19	35175877	A	G	0.0631703	-0.19331	0.0361138	8.66026e-08	7738	GCST90027473	0.00368917	28.6451
238	rs13403023	2	105798717	C	G	0.222549	-0.130473	0.0274844	2.06279e-06	7738	GCST90027474	0.00290388	22.5298
239	rs2723521	7	17813651	C	T	0.630932	0.115642	0.0239472	1.37194e-06	7738	GCST90027474	0.00300459	23.3136
240	rs2449502	8	98799918	T	G	0.14791	0.153883	0.0333731	4.00766e-06	7738	GCST90027474	0.0027401	21.2557
241	rs72700025	9	24049517	A	G	0.106642	0.172204	0.0370412	3.33583e-06	7738	GCST90027474	0.00278532	21.6074
242	rs4747915	10	11518095	A	T	0.330399	0.111955	0.0247343	6.00218e-06	7738	GCST90027474	0.00264066	20.4822
243	rs1250593	10	80995556	A	G	0.691906	0.111221	0.0246672	6.51703e-06	7738	GCST90027474	0.00262041	20.3248
244	rs17097518	12	47434141	G	A	0.0766726	0.193953	0.0436641	8.91586e-06	7738	GCST90027474	0.00254336	19.7256
245	rs76562182	13	109232185	A	G	0.0693061	-0.203736	0.0451874	6.52293e-06	7738	GCST90027474	0.00262019	20.323
246	rs1757700	20	62140179	T	C	0.878737	-0.179031	0.0399594	7.45342e-06	7738	GCST90027474	0.00258739	20.068
247	rs115001375	1	83018726	C	T	0.0755566	-0.175844	0.0352956	6.29156e-07	7738	GCST90027475	0.00319739	24.8144
248	rs10170790	2	5515545	T	C	0.552267	-0.0855325	0.019134	7.81543e-06	7738	GCST90027475	0.00257573	19.9773
249	rs2056101	2	11209820	T	C	0.535799	0.0909124	0.0188903	1.48952e-06	7738	GCST90027475	0.00298428	23.1555
250	rs35296932	3	41049101	G	A	0.242946	-0.102628	0.0223393	4.34681e-06	7738	GCST90027475	0.00272009	21.1
251	rs59657730	6	46422725	G	A	0.559955	0.110105	0.0199672	3.50158e-08	7738	GCST90027475	0.00391426	30.3997
252	rs41474647	12	125549956	T	C	0.136106	0.127405	0.0271228	2.63584e-06	7738	GCST90027475	0.00284339	22.0592
253	rs1576166	13	110188241	T	C	0.560505	0.0903842	0.0201903	7.5832e-06	7738	GCST90027475	0.00258315	20.035
254	rs35902953	15	100673069	C	T	0.176468	-0.110677	0.0246929	7.38925e-06	7738	GCST90027475	0.00258952	20.0845
255	rs978052	19	31508146	T	A	0.104279	0.14247	0.0316872	6.91966e-06	7738	GCST90027475	0.00260567	20.2101
256	rs35098678	21	47490232	G	T	0.170274	-0.116245	0.0261238	8.59622e-06	7738	GCST90027475	0.00255233	19.7953
257	rs738153	22	27525638	T	A	0.0581388	0.187256	0.0422665	9.40765e-06	7738	GCST90027475	0.00253016	19.623
258	rs61295363	1	90382950	A	T	0.0652665	0.156802	0.0329529	1.95175e-06	7738	GCST90027476	0.00291754	22.6361
259	rs10460443	2	241089267	A	G	0.789414	0.10428	0.0224112	3.2707e-06	7738	GCST90027476	0.00279018	21.6452
260	rs115668747	3	154907433	G	T	0.0571408	-0.169625	0.037591	6.41062e-06	7738	GCST90027476	0.00262446	20.3563
261	rs297276	4	27647164	T	G	0.364924	0.0740137	0.0167416	9.8271e-06	7738	GCST90027476	0.00251945	19.5397
262	rs2064592	6	56474519	T	G	0.632553	-0.0742577	0.0166735	8.44314e-06	7738	GCST90027476	0.00255674	19.8297
263	rs2452966	6	92737578	T	C	0.66551	0.078063	0.0172351	5.91821e-06	7738	GCST90027476	0.00264412	20.5092
264	rs17746902	8	22491980	T	G	0.660202	-0.0880821	0.0172082	3.07815e-07	7738	GCST90027476	0.00337447	26.1933
265	rs4759294	12	54152627	C	G	0.421776	-0.0764665	0.0165573	3.86899e-06	7738	GCST90027476	0.00274878	21.3232
266	rs7206354	16	54730864	C	A	0.343727	0.0784659	0.0174082	6.56234e-06	7738	GCST90027476	0.00261871	20.3115
267	rs4530151	16	77972468	C	T	0.558291	-0.0775274	0.0171934	6.50918e-06	7738	GCST90027476	0.00262071	20.3271
268	rs10514997	17	50299021	T	C	0.0567666	-0.15594	0.0350463	8.60516e-06	7738	GCST90027476	0.00255207	19.7934
269	rs2698174	18	68746110	A	G	0.945871	0.162424	0.0362775	7.56055e-06	7738	GCST90027476	0.00258389	20.0407
270	rs61802172	1	86548669	A	G	0.149788	0.18177	0.0400524	5.67067e-06	7738	GCST90027477	0.00265464	20.5909
271	rs10166293	2	52005010	A	G	0.451165	0.130987	0.02854	4.44109e-06	7738	GCST90027477	0.00271481	21.0589
272	rs72943027	2	105870734	G	T	0.134399	0.189798	0.0429028	9.69348e-06	7738	GCST90027477	0.00252281	19.5658
273	rs72822615	5	167742383	T	C	0.172729	0.183866	0.0372448	7.94547e-07	7738	GCST90027477	0.00313964	24.3647
274	rs2327909	6	15744768	C	T	0.308441	-0.140188	0.0305659	4.50935e-06	7738	GCST90027477	0.00271105	21.0297
275	rs7776094	6	83611916	A	C	0.0742795	-0.242195	0.0536335	6.30951e-06	7738	GCST90027477	0.00262837	20.3867
276	rs2514587	8	119599692	A	G	0.629148	0.133181	0.0298082	7.89783e-06	7738	GCST90027477	0.00257316	19.9573
277	rs3781339	10	105428152	T	C	0.187134	0.166232	0.0362705	4.58109e-06	7738	GCST90027477	0.00270716	20.9995
278	rs61861701	10	112365004	G	A	0.257808	0.159157	0.0335114	2.04087e-06	7738	GCST90027477	0.00290652	22.5503
279	rs73083939	12	28419073	A	C	0.0598326	0.275533	0.0607626	5.77165e-06	7738	GCST90027477	0.00265029	20.5572
280	rs4332610	12	71280849	A	G	0.514629	-0.124159	0.027764	7.75096e-06	7738	GCST90027477	0.00257777	19.9932
281	rs73024197	19	30163014	A	C	0.116768	-0.210026	0.0444604	2.31376e-06	7738	GCST90027477	0.00287555	22.3094
282	rs4024642	3	23911262	C	A	0.720903	0.111836	0.0247258	6.09537e-06	7738	GCST90027478	0.00263687	20.4527
283	rs16851440	3	105404031	C	T	0.562248	-0.0995905	0.0222116	7.33552e-06	7738	GCST90027478	0.00259131	20.0985
284	rs34039849	5	129576960	A	G	0.0923128	0.169988	0.0383437	9.28145e-06	7738	GCST90027478	0.00253348	19.6488
285	rs13214578	6	43701873	C	T	0.829373	0.136275	0.0292969	3.2947e-06	7738	GCST90027478	0.00278838	21.6312
286	rs12698863	7	69634238	A	T	0.154424	-0.136533	0.0304116	7.13883e-06	7738	GCST90027478	0.002598	20.1505
287	rs10814610	9	3781877	T	C	0.151425	-0.164834	0.033329	7.58903e-07	7738	GCST90027478	0.00315099	24.4531
288	rs61861334	10	105967175	C	T	0.16831	-0.147413	0.0316697	3.24452e-06	7738	GCST90027478	0.00279216	21.6606
289	rs7302060	12	56829092	C	T	0.387103	-0.0995836	0.0223424	8.3052e-06	7738	GCST90027478	0.00256079	19.8612
290	rs9939420	16	12099967	G	A	0.0825379	-0.181884	0.0405889	7.42518e-06	7738	GCST90027478	0.00258833	20.0753
291	rs4302037	16	25486225	T	C	0.537511	0.105	0.02272	3.8101e-06	7738	GCST90027478	0.00275256	21.3526
292	rs72829113	17	41181835	T	C	0.345764	-0.116136	0.0234953	7.69532e-07	7738	GCST90027478	0.00314755	24.4263
293	rs9957998	18	5294186	G	A	0.444744	0.102662	0.0221672	3.63422e-06	7738	GCST90027478	0.0027642	21.4432
294	rs57224868	18	11878787	A	G	0.780381	0.120247	0.0270269	8.62085e-06	7738	GCST90027478	0.00255163	19.7899
295	rs5998901	22	33777259	C	T	0.136341	0.160175	0.0325027	8.30532e-07	7738	GCST90027478	0.00312868	24.2794
296	rs61775945	1	63105389	T	C	0.070895	0.153936	0.0330242	3.14216e-06	7738	GCST90027479	0.00280006	21.7221
297	rs62104460	2	2881088	T	C	0.100914	0.132019	0.0280991	2.623e-06	7738	GCST90027479	0.0028446	22.0686
298	rs9865200	3	4595660	G	C	0.805664	0.092737	0.0209477	9.55157e-06	7738	GCST90027479	0.00252643	19.594
299	rs11916439	3	116990217	T	C	0.30394	0.0790409	0.0176888	7.87993e-06	7738	GCST90027479	0.00257371	19.9616
300	rs1679174	3	138179843	C	T	0.802993	-0.0908743	0.0205552	9.82479e-06	7738	GCST90027479	0.00251951	19.5401
301	rs10520466	4	182072085	C	T	0.077256	0.135971	0.0307593	9.84786e-06	7738	GCST90027479	0.00251893	19.5357
302	rs169651	5	73405859	A	G	0.438577	-0.0767839	0.0165063	3.2905e-06	7738	GCST90027479	0.00278869	21.6336
303	rs211508	5	73687858	G	C	0.228632	-0.0911261	0.0195983	3.32437e-06	7738	GCST90027479	0.00278617	21.614
304	rs1596848	11	25038279	A	G	0.455036	-0.0782205	0.0164145	1.88542e-06	7738	GCST90027479	0.00292607	22.7025
305	rs10765619	11	93382017	G	A	0.410443	0.0775765	0.0165905	2.92589e-06	7738	GCST90027479	0.00281765	21.8589
306	rs10423929	19	49336563	T	C	0.241406	-0.0942771	0.0208513	6.14337e-06	7738	GCST90027479	0.00263494	20.4377
307	rs4810354	20	40986511	A	G	0.727368	-0.08765	0.0189889	3.91464e-06	7738	GCST90027479	0.00274589	21.3007
308	rs2096694	21	35371782	T	C	0.297591	0.0831726	0.0178355	3.1114e-06	7738	GCST90027479	0.00280249	21.741
309	rs713716	22	46871094	A	G	0.251488	-0.0864109	0.0187812	4.20595e-06	7738	GCST90027479	0.00272821	21.1631
310	rs55920379	1	182087085	G	A	0.0677707	-0.165347	0.0350184	2.33874e-06	7738	GCST90027480	0.00287289	22.2887
311	rs4400672	1	202675394	C	T	0.321899	-0.0818249	0.0179244	4.99503e-06	7738	GCST90027480	0.00268586	20.8338
312	rs76367474	3	5061871	A	T	0.0605027	0.172732	0.0382502	6.30681e-06	7738	GCST90027480	0.00262848	20.3875
313	rs1479994	3	22121445	C	G	0.296866	0.0819165	0.018018	5.45814e-06	7738	GCST90027480	0.00266404	20.6641
314	rs73099859	3	77476968	G	A	0.0727707	-0.158737	0.0331685	1.70325e-06	7738	GCST90027480	0.00295116	22.8978
315	rs13129779	4	169726027	T	C	0.491405	0.0732744	0.0164733	8.66435e-06	7738	GCST90027480	0.00255039	19.7803
316	rs532436	9	136149830	A	G	0.177259	0.111866	0.02158	2.17443e-07	7738	GCST90027480	0.00346065	26.8645
317	rs79035992	13	76403224	A	G	0.0562931	0.162906	0.0354128	4.22101e-06	7738	GCST90027480	0.00272733	21.1563
318	rs9516950	13	98149866	A	G	0.057972	-0.15886	0.0356407	8.30195e-06	7738	GCST90027480	0.00256089	19.8619
319	rs2208125	20	14523969	G	A	0.375845	0.0774429	0.0168241	4.16245e-06	7738	GCST90027480	0.00273077	21.1831
320	rs12137024	1	95409858	A	G	0.169299	0.118929	0.0215732	3.53134e-08	7738	GCST90027481	0.00391216	30.3833
321	rs13010502	2	3524216	T	A	0.927338	-0.139759	0.0315398	9.3711e-06	7738	GCST90027481	0.00253112	19.6304
322	rs6783574	3	30775466	G	T	0.389025	0.0782697	0.0166922	2.74539e-06	7738	GCST90027481	0.00283335	21.9811
323	rs1501270	4	105011169	A	C	0.253443	0.0905245	0.0187611	1.39919e-06	7738	GCST90027481	0.00299973	23.2758
324	rs11948304	5	14111048	A	G	0.27158	0.0846347	0.0182383	3.47585e-06	7738	GCST90027481	0.00277518	21.5286
325	rs17613381	6	32622130	T	C	0.394205	-0.0877434	0.0184824	2.06051e-06	7738	GCST90027481	0.00290415	22.532
326	rs76864278	8	14672692	G	T	0.271007	-0.0838791	0.0185589	6.19504e-06	7738	GCST90027481	0.00263288	20.4217
327	rs2175835	8	29275779	C	T	0.0867975	-0.145776	0.0317273	4.33468e-06	7738	GCST90027481	0.00272078	21.1054
328	rs77982223	9	133536170	G	C	0.105957	0.120951	0.0266922	5.86194e-06	7738	GCST90027481	0.00264647	20.5275
329	rs11818856	10	14094653	C	G	0.549486	-0.0807259	0.0165147	1.01802e-06	7738	GCST90027481	0.00307834	23.8876
330	rs1339631	10	107789712	T	A	0.449921	-0.0737127	0.0165571	8.50583e-06	7738	GCST90027481	0.00255493	19.8155
331	rs144371117	14	80077900	A	G	0.0616052	-0.165831	0.0374651	9.58737e-06	7738	GCST90027481	0.00252552	19.5869
332	rs3095927	19	6810484	C	G	0.105458	0.158716	0.032277	8.77502e-07	7738	GCST90027481	0.00311507	24.1735
333	rs78778914	1	150449701	C	T	0.0527473	0.211625	0.0386425	4.33878e-08	7738	GCST90027482	0.00386095	29.984
334	rs10005886	4	155007625	G	T	0.0920829	0.13034	0.0284145	4.49476e-06	7738	GCST90027482	0.00271185	21.0359
335	rs12153246	5	90421498	C	T	0.766015	0.0875854	0.0196896	8.65542e-06	7738	GCST90027482	0.00255064	19.7822
336	rs6883971	5	171336723	A	G	0.500646	-0.0732918	0.0161665	5.7996e-06	7738	GCST90027482	0.00264911	20.5479
337	rs12098656	10	53364281	C	T	0.0596567	-0.170832	0.036039	2.135e-06	7738	GCST90027482	0.00289539	22.4638
338	rs10772275	12	10563592	C	T	0.454918	-0.0758565	0.016285	3.1919e-06	7738	GCST90027482	0.00279619	21.692
339	rs72690382	14	24331342	G	T	0.11954	-0.11284	0.0249271	5.988e-06	7738	GCST90027482	0.00264124	20.4867
340	rs7145596	14	29213100	T	C	0.0823276	-0.138166	0.0293574	2.52198e-06	7738	GCST90027482	0.00285429	22.144
341	rs10143187	14	104781066	T	C	0.231992	0.0939712	0.0209327	7.14857e-06	7738	GCST90027482	0.00259766	20.1479
342	rs11085939	19	15127442	T	C	0.316945	-0.0794314	0.0174439	5.27512e-06	7738	GCST90027482	0.00267243	20.7293
343	rs17048278	1	218776958	G	A	0.34117	-0.0802747	0.017234	3.19399e-06	7738	GCST90027483	0.00279603	21.6907
344	rs12713418	2	60537127	C	G	0.576142	0.0736122	0.0166386	9.68073e-06	7738	GCST90027483	0.00252314	19.5683
345	rs1348931	3	63084630	T	G	0.368945	-0.0747997	0.0169278	9.92741e-06	7738	GCST90027483	0.00251695	19.5203
346	rs4959131	6	1409959	T	C	0.144531	0.113823	0.0257369	9.75387e-06	7738	GCST90027483	0.00252129	19.554
347	rs6913228	6	135504050	C	A	0.321372	0.0811434	0.0178159	5.25007e-06	7738	GCST90027483	0.00267361	20.7385
348	rs112102053	9	115974721	A	G	0.131702	0.110645	0.0245293	6.45989e-06	7738	GCST90027483	0.00262258	20.3416
349	rs10840754	12	17724075	A	T	0.080491	0.139919	0.0307321	5.2918e-06	7738	GCST90027483	0.00267166	20.7233
350	rs61945524	13	34300469	T	C	0.299793	-0.0888739	0.0182976	1.19091e-06	7738	GCST90027483	0.00303956	23.5858
351	rs61994705	15	25080892	G	C	0.39267	-0.0848608	0.0168171	4.50924e-07	7738	GCST90027483	0.00327986	25.4565
352	rs4802635	19	50401320	G	A	0.5517	0.0729186	0.0163449	8.14852e-06	7738	GCST90027483	0.00256547	19.8976
353	rs157871	1	165391382	G	A	0.113871	-0.112897	0.0251304	7.04097e-06	7738	GCST90027484	0.00260139	20.1769
354	rs1073201	2	11223628	G	A	0.485935	-0.0756412	0.0165006	4.55845e-06	7738	GCST90027484	0.00270838	21.009
355	rs36107535	3	143845688	T	C	0.244568	-0.0933045	0.0186972	6.02858e-07	7738	GCST90027484	0.00320796	24.8966
356	rs10447306	5	177738165	G	C	0.0731812	0.13798	0.0310637	8.91922e-06	7738	GCST90027484	0.00254326	19.7249
357	rs2007950	6	43049461	G	A	0.622835	0.0741464	0.0165927	7.87318e-06	7738	GCST90027484	0.00257392	19.9633
358	rs113884393	7	155082494	G	C	0.0567687	0.168368	0.03564	2.31114e-06	7738	GCST90027484	0.00287582	22.3115
359	rs117005086	9	7870283	G	C	0.0714832	-0.175176	0.0357139	9.34417e-07	7738	GCST90027484	0.00309953	24.0525
360	rs10882802	10	98251214	G	A	0.885574	0.116194	0.025124	3.74891e-06	7738	GCST90027484	0.00275655	21.3836
361	rs112704675	12	21498926	T	C	0.0839629	0.137352	0.0293118	2.78748e-06	7738	GCST90027484	0.0028296	21.9519
362	rs537576	16	5461604	T	C	0.228849	-0.0870158	0.0196839	9.84004e-06	7738	GCST90027484	0.00251913	19.5372
363	rs2304958	17	959515	G	A	0.665235	-0.0800054	0.0170991	2.88387e-06	7738	GCST90027484	0.00282121	21.8867
364	rs735254	18	13377128	G	A	0.679164	-0.0841755	0.0177961	2.24509e-06	7738	GCST90027484	0.00288298	22.3672
365	rs12455185	18	61019692	T	C	0.694565	0.0810826	0.0175717	3.94241e-06	7738	GCST90027484	0.00274415	21.2871
366	rs10402683	19	49437365	C	G	0.142733	0.119826	0.0263689	5.51458e-06	7738	GCST90027484	0.00266151	20.6444
367	rs76383640	19	50696248	A	G	0.0801085	0.159693	0.0305452	1.71281e-07	7738	GCST90027484	0.00351985	27.3257
368	rs2869014	20	38118302	A	G	0.103713	-0.120324	0.0262563	4.59115e-06	7738	GCST90027484	0.00270662	20.9953
369	rs409480	21	37159147	G	C	0.715188	-0.0795352	0.017716	7.14091e-06	7738	GCST90027484	0.00259793	20.1499
370	rs622016	3	174407497	C	G	0.479785	0.0733249	0.0164584	8.38316e-06	7738	GCST90027485	0.0025585	19.8433
371	rs28542462	4	3885218	C	T	0.301778	0.0982763	0.02159	5.31539e-06	7738	GCST90027485	0.00267056	20.7148
372	rs330943	8	9021026	A	G	0.313932	0.0857583	0.0174395	8.7666e-07	7738	GCST90027485	0.00311531	24.1753
373	rs2704240	8	97618681	G	T	0.503827	-0.0726385	0.0161263	6.65752e-06	7738	GCST90027485	0.00261516	20.284
374	rs11007911	10	19264214	A	G	0.0796781	-0.137289	0.0308286	8.45559e-06	7738	GCST90027485	0.00255638	19.8269
375	rs681822	11	79622779	T	A	0.408038	0.0782854	0.0164378	1.91195e-06	7738	GCST90027485	0.00292262	22.6757
376	rs9324123	15	25061795	G	A	0.74863	0.083808	0.0185794	6.45806e-06	7738	GCST90027485	0.00262265	20.3421
377	rs163056	18	24514714	C	T	0.518416	0.0715464	0.0159612	7.37666e-06	7738	GCST90027485	0.00258994	20.0878
378	rs5752622	22	28113103	G	A	0.798232	-0.0906364	0.0201528	6.87687e-06	7738	GCST90027485	0.00260719	20.222
379	rs736348	6	36751245	A	G	0.187631	-0.186202	0.0408798	5.24174e-06	7738	GCST90027486	0.002674	20.7415
380	rs12056629	8	17860863	C	T	0.162447	0.220994	0.0437964	4.51311e-07	7738	GCST90027486	0.00327965	25.4549
381	rs17153829	10	13780553	T	C	0.0718029	0.289462	0.0620549	3.09194e-06	7738	GCST90027486	0.00280404	21.753
382	rs4924305	15	39159349	A	G	0.596831	0.194748	0.0438377	8.89255e-06	7738	GCST90027486	0.002544	19.7306
383	rs11652627	17	1119970	C	G	0.532292	-0.146833	0.0324454	6.02452e-06	7738	GCST90027486	0.00263974	20.4751
384	rs68108910	18	3057753	C	T	0.0856918	-0.265311	0.056847	3.05468e-06	7738	GCST90027486	0.00280703	21.7763
385	rs2206783	20	37200322	G	A	0.80203	0.197497	0.0409392	1.40605e-06	7738	GCST90027486	0.00299853	23.2664
386	rs737805	22	30691307	A	G	0.415438	0.157928	0.0335607	2.52942e-06	7738	GCST90027486	0.00285356	22.1383
387	rs7552841	1	55518752	T	C	0.36844	-0.130382	0.0277244	2.56647e-06	7738	GCST90027487	0.00284997	22.1104
388	rs145696452	3	100786460	C	T	0.172966	0.164815	0.0363372	5.74119e-06	7738	GCST90027487	0.0026516	20.5673
389	rs28620806	4	9753418	C	T	0.653466	0.146268	0.0324179	6.42333e-06	7738	GCST90027487	0.00262397	20.3525
390	rs2895499	5	4540543	A	G	0.0744206	-0.266455	0.0576131	3.7479e-06	7738	GCST90027487	0.00275661	21.3841
391	rs2624489	5	116730016	G	A	0.0771916	-0.240451	0.0514641	2.97984e-06	7738	GCST90027487	0.00281314	21.8239
392	rs2913384	5	158070705	A	G	0.922568	-0.23026	0.0508342	5.90871e-06	7738	GCST90027487	0.00264452	20.5122
393	rs3923652	7	155148917	C	A	0.101974	-0.209856	0.0444018	2.28667e-06	7738	GCST90027487	0.00287845	22.332
394	rs557948	9	33230471	T	C	0.117478	0.228551	0.0437442	1.74433e-07	7738	GCST90027487	0.00351533	27.2905
395	rs4842206	9	137907690	G	A	0.17556	0.165422	0.0361546	4.75268e-06	7738	GCST90027487	0.00269811	20.929
396	rs17814434	12	71083507	T	C	0.0561389	-0.287963	0.06359	5.94226e-06	7738	GCST90027487	0.00264313	20.5014
397	rs4482264	15	100697968	C	T	0.354681	0.127232	0.028591	8.58365e-06	7738	GCST90027487	0.00255269	19.7981
398	rs17034687	3	3679852	G	C	0.095861	0.142865	0.0279571	3.21872e-07	7738	GCST90027488	0.0033634	26.1071
399	rs1833677	4	181589651	A	T	0.56405	0.0782579	0.0170131	4.22767e-06	7738	GCST90027488	0.00272694	21.1533
400	rs55919213	6	1410267	T	C	0.151809	0.113638	0.0254525	8.01824e-06	7738	GCST90027488	0.00256944	19.9284
401	rs4960590	7	155049928	G	A	0.0570902	0.17205	0.0358606	1.60457e-06	7738	GCST90027488	0.0029659	23.0125
402	rs191667368	8	25073445	C	A	0.0547168	-0.196501	0.0416246	2.34924e-06	7738	GCST90027488	0.00287179	22.2802
403	rs76039193	8	74611453	G	A	0.205257	0.0943389	0.0211883	8.49141e-06	7738	GCST90027488	0.00255534	19.8188
404	rs507666	9	136149399	A	G	0.177602	0.16989	0.0217316	5.38226e-15	7738	GCST90027488	0.00783621	61.0997
405	rs118184992	13	114968298	T	C	0.0658176	-0.164898	0.0336218	9.36728e-07	7738	GCST90027488	0.00309892	24.0478
406	rs7147611	14	95024931	A	G	0.656995	-0.0814631	0.0176494	3.91933e-06	7738	GCST90027488	0.00274559	21.2984
407	rs80205307	19	50782169	T	C	0.0984987	0.136232	0.0294225	3.65304e-06	7738	GCST90027488	0.00276293	21.4333
408	rs6056182	20	934617	T	C	0.310478	-0.0833209	0.0187875	9.21068e-06	7738	GCST90027488	0.00253536	19.6634
409	rs9982657	21	26572440	A	G	0.051495	-0.185895	0.0376992	8.18113e-07	7738	GCST90027488	0.00313241	24.3084
410	rs56061025	1	240165382	G	A	0.171142	0.202777	0.0456109	8.75667e-06	7738	GCST90027489	0.00254778	19.76
411	rs78219112	4	136984840	C	A	0.140307	-0.236375	0.0521504	5.82688e-06	7738	GCST90027489	0.00264795	20.5389
412	rs72727948	8	134963609	A	C	0.0622588	-0.340848	0.0732542	3.2722e-06	7738	GCST90027489	0.00279007	21.6443
413	rs75084758	10	107987090	T	C	0.0810094	-0.31214	0.0701178	8.52145e-06	7738	GCST90027489	0.00255448	19.812
414	rs174453	11	61645967	G	C	0.173317	0.219293	0.0447067	9.33618e-07	7738	GCST90027489	0.00309974	24.0542
415	rs902061	12	129189556	C	T	0.522882	0.147904	0.0332725	8.78036e-06	7738	GCST90027489	0.00254712	19.7548
416	rs7193741	16	12851942	G	T	0.575354	0.167159	0.0374578	8.09766e-06	7738	GCST90027489	0.00256701	19.9095
417	rs12601384	17	50199900	A	G	0.141719	0.267527	0.0500129	8.8367e-08	7738	GCST90027489	0.00368416	28.606
418	rs10918287	1	165784152	A	G	0.633281	-0.0781066	0.0173838	7.02023e-06	7738	GCST90027490	0.00260212	20.1825
419	rs62104460	2	2881088	T	C	0.101043	0.126388	0.0282868	7.8921e-06	7738	GCST90027490	0.00257333	19.9587
420	rs11916439	3	116990217	T	C	0.304223	0.0846475	0.0178187	2.02914e-06	7738	GCST90027490	0.00290794	22.5614
421	rs1321819	6	24403039	A	G	0.282419	-0.0837878	0.0180916	3.6336e-06	7738	GCST90027490	0.00276425	21.4435
422	rs12677665	8	29233822	G	A	0.688302	0.0820111	0.0177587	3.87287e-06	7738	GCST90027490	0.00274853	21.3212
423	rs11790347	9	14449077	G	C	0.0511725	0.172086	0.0377768	5.23033e-06	7738	GCST90027490	0.00267453	20.7457
424	rs2244670	10	111524436	A	T	0.208219	-0.0923156	0.0199879	3.86369e-06	7738	GCST90027490	0.00274912	21.3258
425	rs657516	11	100922112	G	A	0.06019	-0.156583	0.034985	7.61532e-06	7738	GCST90027490	0.00258211	20.0269
426	rs17118750	11	115619704	C	T	0.0945335	0.126177	0.0282402	7.89571e-06	7738	GCST90027490	0.00257322	19.9578
427	rs67156511	18	5305702	G	T	0.12085	-0.117423	0.0263682	8.45927e-06	7738	GCST90027490	0.00255628	19.826
428	rs2096694	21	35371782	T	C	0.296603	0.0874062	0.0180324	1.25231e-06	7738	GCST90027490	0.00302714	23.4891
429	rs1428949	5	9947612	T	C	0.433176	-0.0743313	0.0165197	6.80956e-06	7738	GCST90027491	0.00260961	20.2408
430	rs10213988	5	71380793	C	T	0.23195	0.0857065	0.019281	8.78431e-06	7738	GCST90027491	0.00254701	19.754
431	rs741054	7	31081980	A	T	0.243661	0.0874913	0.0188945	3.64763e-06	7738	GCST90027491	0.0027633	21.4361
432	rs10756052	9	10515836	C	G	0.240585	0.089341	0.019147	3.0703e-06	7738	GCST90027491	0.00280577	21.7665
433	rs11139000	9	83676352	C	T	0.282074	-0.0818744	0.018107	6.13464e-06	7738	GCST90027491	0.00263529	20.4404
434	rs7108080	11	59726765	A	G	0.508635	-0.0891578	0.0167524	1.0258e-07	7738	GCST90027491	0.00364712	28.3174
435	rs76346802	11	90723689	G	A	0.0931431	-0.127657	0.0279162	4.81074e-06	7738	GCST90027491	0.00269512	20.9058
436	rs11058744	12	127091880	T	G	0.0707436	-0.155967	0.0319398	1.04413e-06	7738	GCST90027491	0.00307208	23.8388
437	rs79747739	14	29433065	C	A	0.0806663	0.162288	0.03077	1.33314e-07	7738	GCST90027491	0.00358204	27.8103
438	rs11070764	15	31340812	C	T	0.553392	-0.077654	0.0164151	2.23814e-06	7738	GCST90027491	0.00288374	22.3732
439	rs7221118	17	47907641	C	T	0.229708	-0.0899681	0.0191208	2.53555e-06	7738	GCST90027491	0.00285296	22.1337
440	rs12735521	1	18450321	T	C	0.32237	0.0769256	0.0170061	6.08493e-06	7738	GCST90027492	0.00263729	20.456
441	rs2306372	3	149696358	G	A	0.186595	0.111617	0.0235532	2.14863e-06	7738	GCST90027492	0.00289382	22.4515
442	rs55804433	3	174766172	T	C	0.277617	-0.0850326	0.0185278	4.44371e-06	7738	GCST90027492	0.00271466	21.0578
443	rs9461124	6	25235303	T	C	0.17584	-0.0970976	0.0211387	4.36168e-06	7738	GCST90027492	0.00271925	21.0935
444	rs10817945	9	119627620	G	C	0.312346	-0.0831557	0.0174273	1.82785e-06	7738	GCST90027492	0.00293373	22.7621
445	rs11107787	12	95311669	T	C	0.148261	0.110006	0.0226014	1.13167e-06	7738	GCST90027492	0.00305217	23.6839
446	rs4786434	16	3755986	G	T	0.0547628	0.167808	0.0371239	6.1778e-06	7738	GCST90027492	0.00263356	20.427
447	rs12041866	1	60484531	T	C	0.0747288	-0.376771	0.0807643	3.08524e-06	7738	GCST90027493	0.00280457	21.7572
448	rs2010151	5	31806434	C	A	0.418744	-0.197206	0.0441133	7.80538e-06	7738	GCST90027493	0.00257605	19.9798
449	rs12522600	5	78856333	A	T	0.249899	-0.225331	0.049199	4.65008e-06	7738	GCST90027493	0.00270348	20.9708
450	rs6868622	5	94469728	T	C	0.28369	-0.237472	0.0495125	1.61703e-06	7738	GCST90027493	0.00296399	22.9976
451	rs111457769	7	74482794	C	T	0.112527	0.337718	0.0722672	2.96564e-06	7738	GCST90027493	0.00281432	21.833
452	rs6124449	20	40998244	C	A	0.092716	-0.379049	0.0778587	1.12496e-06	7738	GCST90027493	0.00305365	23.6954
453	rs857120	1	57211399	C	T	0.0883455	0.208416	0.0458464	5.46849e-06	7738	GCST90027494	0.00266357	20.6604
454	rs11582075	1	83675735	T	C	0.219197	-0.137144	0.0302967	5.99151e-06	7738	GCST90027494	0.0026411	20.4856
455	rs12034038	1	84041610	C	G	0.174619	0.145688	0.0328667	9.30693e-06	7738	GCST90027494	0.00253281	19.6436
456	rs27099	5	14463639	T	A	0.208739	-0.137509	0.0310886	9.72763e-06	7738	GCST90027494	0.00252195	19.5591
457	rs10223540	6	21206319	T	C	0.1009	-0.185493	0.0418583	9.36078e-06	7738	GCST90027494	0.00253139	19.6325
458	rs36182340	7	155118470	T	G	0.903211	0.235877	0.0420321	2.00197e-08	7738	GCST90027494	0.00405337	31.4845
459	rs72814612	10	95941459	C	A	0.107888	0.200658	0.0429821	3.03555e-06	7738	GCST90027494	0.00280857	21.7883
460	rs6562993	13	77914588	G	A	0.236848	-0.133596	0.0296076	6.41592e-06	7738	GCST90027494	0.00262426	20.3547
461	rs2518968	15	91307410	G	C	0.539119	0.134971	0.026959	5.54231e-07	7738	GCST90027494	0.00322878	25.0588
462	rs6672992	1	65848034	C	A	0.189469	-0.104073	0.0222859	3.0134e-06	7738	GCST90027495	0.00281038	21.8024
463	rs10490196	2	67070333	A	G	0.197408	0.0988657	0.0219208	6.47883e-06	7738	GCST90027495	0.00262186	20.336
464	rs74768264	3	69136061	G	A	0.13271	0.128453	0.0260338	8.05188e-07	7738	GCST90027495	0.00313635	24.3391
465	rs7690663	4	22014333	C	G	0.200105	0.0977238	0.0219458	8.46944e-06	7738	GCST90027495	0.00255598	19.8237
466	rs2645383	4	101893381	C	T	0.334436	0.0871736	0.0188008	3.54031e-06	7738	GCST90027495	0.00277066	21.4933
467	rs12514068	5	8264063	T	C	0.389548	-0.07789	0.017578	9.37489e-06	7738	GCST90027495	0.00253102	19.6297
468	rs953621	5	58085595	A	C	0.198582	0.106359	0.021616	8.63703e-07	7738	GCST90027495	0.00311899	24.204
469	rs62381166	5	156490831	C	T	0.0770703	-0.151374	0.0327471	3.79117e-06	7738	GCST90027495	0.00275379	21.3621
470	rs200243	6	50434789	A	G	0.0873623	0.142409	0.0316777	6.93881e-06	7738	GCST90027495	0.00260499	20.2048
471	rs3799603	6	167001286	C	T	0.360162	-0.0952307	0.0182225	1.73213e-07	7738	GCST90027495	0.00351707	27.3041
472	rs10951264	7	3662770	A	G	0.637001	0.0833274	0.0181076	4.18866e-06	7738	GCST90027495	0.00272922	21.171
473	rs11647368	16	8513688	C	A	0.0557287	0.179956	0.0395784	5.44598e-06	7738	GCST90027495	0.00266459	20.6683
474	rs66470361	16	50332152	T	C	0.402943	0.0825122	0.0178171	3.63804e-06	7738	GCST90027495	0.00276395	21.4411
475	rs2586438	17	48445699	T	C	0.57861	-0.0826985	0.0185658	8.41458e-06	7738	GCST90027495	0.00255758	19.8361
476	rs113865897	4	39547170	A	G	0.0616905	0.292743	0.0647025	6.0551e-06	7738	GCST90027496	0.0026385	20.4654
477	rs10478090	5	111841899	A	G	0.916364	0.241206	0.0530633	5.47725e-06	7738	GCST90027496	0.00266318	20.6574
478	rs798301	7	77954163	A	T	0.494294	-0.144703	0.0306366	2.32143e-06	7738	GCST90027496	0.00287473	22.303
479	rs72956918	11	87633738	A	G	0.0703907	0.325538	0.0653775	6.37945e-07	7738	GCST90027496	0.00319396	24.7876
480	rs36039198	17	11989561	A	G	0.0993116	-0.28699	0.0551751	1.97741e-07	7738	GCST90027496	0.00348421	27.0481
481	rs1963381	18	36125986	A	G	0.761012	0.167074	0.0341354	9.85807e-07	7738	GCST90027496	0.00308629	23.9495
482	rs10917476	1	19860840	G	C	0.313636	0.0828812	0.0174684	2.08878e-06	7738	GCST90027497	0.00290079	22.5058
483	rs17639960	2	193447212	C	T	0.156574	-0.107741	0.0230856	3.05622e-06	7738	GCST90027497	0.0028069	21.7753
484	rs12700304	7	21840496	T	G	0.249884	0.0843908	0.0187182	6.52885e-06	7738	GCST90027497	0.00261997	20.3213
485	rs7096251	10	124321890	T	C	0.60112	-0.0846704	0.0178762	2.17453e-06	7738	GCST90027497	0.00289086	22.4285
486	rs181541	17	8819289	G	A	0.620551	0.0785302	0.0172148	5.07198e-06	7738	GCST90027497	0.0026821	20.8045
487	rs10933259	2	229353849	G	A	0.287238	0.0850658	0.0180993	2.60226e-06	7738	GCST90027498	0.00284656	22.0838
488	rs7043302	9	9139951	T	G	0.0507327	0.174085	0.0391769	8.84875e-06	7738	GCST90027498	0.00254521	19.74
489	rs4451355	9	9471965	T	A	0.637633	0.0754375	0.0170426	9.58203e-06	7738	GCST90027498	0.00252565	19.5879
490	rs2282015	10	125222037	G	T	0.379771	-0.0755993	0.0169527	8.21838e-06	7738	GCST90027498	0.00256338	19.8812
491	rs3908395	11	33383339	G	A	0.674308	0.0841692	0.0180774	3.22359e-06	7738	GCST90027498	0.00279376	21.673
492	rs9570722	13	63330978	G	A	0.393238	-0.078216	0.0169931	4.16818e-06	7738	GCST90027498	0.00273043	21.1804
493	rs79195604	15	33082731	A	G	0.0663535	0.151377	0.0334773	6.132e-06	7738	GCST90027498	0.00263539	20.4413
494	rs1690328	15	57884181	C	T	0.733708	-0.0832316	0.0185034	6.85417e-06	7738	GCST90027498	0.002608	20.2283
495	rs288633	16	62689342	A	G	0.863791	0.114452	0.0239805	1.81762e-06	7738	GCST90027498	0.00293511	22.7729
496	rs77890687	16	78349809	G	A	0.131645	0.116686	0.0243562	1.66091e-06	7738	GCST90027498	0.00295738	22.9461
497	rs6072106	20	39325800	C	T	0.12294	0.11865	0.0265865	8.0908e-06	7738	GCST90027498	0.00256722	19.9111
498	rs56260931	1	30520504	C	T	0.414068	0.109628	0.0247602	9.52926e-06	7738	GCST90027499	0.00252701	19.5985
499	rs9790814	4	132701261	A	T	0.591811	0.109994	0.0242521	5.74788e-06	7738	GCST90027499	0.00265131	20.5651
500	rs72748182	5	44001128	T	G	0.122365	-0.181529	0.0380795	1.86899e-06	7738	GCST90027499	0.00292823	22.7193
501	rs245920	7	29228140	C	T	0.608287	-0.108162	0.0244832	9.97095e-06	7738	GCST90027499	0.00251588	19.5119
502	rs188448548	11	59840510	T	C	0.086182	0.195637	0.0435048	6.89517e-06	7738	GCST90027499	0.00260654	20.2169
503	rs9736306	11	69574606	G	A	0.916673	-0.199598	0.0435973	4.68971e-06	7738	GCST90027499	0.00270139	20.9546
504	rs640081	12	50290554	A	G	0.708977	-0.129658	0.0291956	8.95322e-06	7738	GCST90027499	0.00254233	19.7176
505	rs72830334	17	6448929	A	G	0.0941639	0.193721	0.0414481	2.95661e-06	7738	GCST90027499	0.00281507	21.8389
506	rs73967534	18	66155414	C	A	0.137219	-0.163089	0.0344023	2.13033e-06	7738	GCST90027499	0.00289593	22.468
507	rs12983272	19	7076905	T	C	0.334327	-0.116097	0.025941	7.62522e-06	7738	GCST90027499	0.00258179	20.0244
508	rs117143105	19	19134542	C	A	0.158405	0.161561	0.0362862	8.49152e-06	7738	GCST90027499	0.00255534	19.8188
509	rs11703988	22	33849125	A	G	0.0615119	-0.232078	0.0507121	4.73067e-06	7738	GCST90027499	0.00269925	20.9379
510	rs34718894	2	40549327	A	G	0.156658	0.22699	0.0488048	3.30379e-06	7738	GCST90027500	0.0027877	21.6259
511	rs57006859	2	115219076	T	C	0.15939	0.236063	0.0495701	1.91487e-06	7738	GCST90027500	0.00292225	22.6728
512	rs1153514	3	2286060	A	G	0.0742352	0.296834	0.0670059	9.4244e-06	7738	GCST90027500	0.00252973	19.6196
513	rs9382699	6	57169715	C	T	0.257064	0.192184	0.0401386	1.68432e-06	7738	GCST90027500	0.00295392	22.9192
514	rs3858055	9	8261021	A	C	0.48166	0.182849	0.0403583	5.88041e-06	7738	GCST90027500	0.0026457	20.5214
515	rs34942635	10	28697166	C	T	0.117045	0.244274	0.0552774	9.91352e-06	7738	GCST90027500	0.0025173	19.523
516	rs10894665	11	100124811	T	C	0.196907	-0.202854	0.0449476	6.38769e-06	7738	GCST90027500	0.00262534	20.3631
517	rs9954617	18	57206189	T	C	0.262774	0.191837	0.0402905	1.92315e-06	7738	GCST90027500	0.00292118	22.6645
518	rs74338794	21	43555442	T	C	0.190267	0.231905	0.0474995	1.04872e-06	7738	GCST90027500	0.00307099	23.8304
519	rs9613514	22	28093392	T	G	0.375811	0.163306	0.0365877	8.06604e-06	7738	GCST90027500	0.00256798	19.917
520	rs116605191	2	233196154	A	G	0.0661051	0.146581	0.0327952	7.83737e-06	7738	GCST90027501	0.00257504	19.972
521	rs664864	3	74305127	T	C	0.63338	-0.0806164	0.0169168	1.88432e-06	7738	GCST90027501	0.00292622	22.7037
522	rs7622789	3	127709069	T	C	0.194319	-0.0914599	0.0202225	6.1059e-06	7738	GCST90027501	0.00263644	20.4494
523	rs73216471	4	8062226	C	G	0.168911	-0.10774	0.0215077	5.46064e-07	7738	GCST90027501	0.00323246	25.0874
524	rs12652368	5	143158984	C	T	0.435051	-0.0765527	0.0164418	3.22438e-06	7738	GCST90027501	0.0027937	21.6726
525	rs66662729	7	70142791	T	C	0.148528	0.107394	0.0234694	4.74131e-06	7738	GCST90027501	0.0026987	20.9336
526	rs1364745	7	136279993	T	C	0.160109	0.100517	0.0221912	5.91045e-06	7738	GCST90027501	0.00264445	20.5117
527	rs111926862	8	51206090	G	C	0.0636667	0.152922	0.0337372	5.8219e-06	7738	GCST90027501	0.00264816	20.5406
528	rs1371744	8	62326859	A	G	0.248703	-0.0858229	0.0191103	7.09147e-06	7738	GCST90027501	0.00259963	20.1632
529	rs10810562	9	16397155	C	T	0.857281	-0.103458	0.0229546	6.57275e-06	7738	GCST90027501	0.00261832	20.3085
530	rs55721043	13	31767668	G	A	0.237246	0.0872412	0.0191388	5.15597e-06	7738	GCST90027501	0.00267806	20.7731
531	rs11148356	13	56438349	T	C	0.0777056	-0.14327	0.0301886	2.07651e-06	7738	GCST90027501	0.00290224	22.5171
532	rs7160842	14	68955701	G	A	0.490014	0.0752614	0.0160597	2.78117e-06	7738	GCST90027501	0.00283016	21.9562
533	rs7177833	15	49178045	G	A	0.160088	0.0988101	0.0220265	7.25822e-06	7738	GCST90027501	0.00259392	20.1187
534	rs11208476	1	65061247	G	A	0.0811191	-0.137228	0.0307027	7.83788e-06	7738	GCST90027502	0.00257503	19.9719
535	rs9368736	6	11484475	C	T	0.0542344	-0.182013	0.0381171	1.79628e-06	7738	GCST90027502	0.00293803	22.7956
536	rs6930880	6	162746359	T	C	0.648879	0.0843052	0.016916	6.23619e-07	7738	GCST90027502	0.00319958	24.8314
537	rs28712495	7	77195455	A	G	0.144073	0.104282	0.0233612	8.04802e-06	7738	GCST90027502	0.00256852	19.9213
538	rs10113343	8	10640755	C	T	0.453618	0.0727103	0.0163274	8.45762e-06	7738	GCST90027502	0.00255632	19.8264
539	rs73217710	8	26198233	A	G	0.0762051	0.146879	0.0308675	1.95173e-06	7738	GCST90027502	0.00291754	22.6361
540	rs10962279	9	16103030	C	T	0.210045	-0.0966023	0.0204411	2.29123e-06	7738	GCST90027502	0.00287796	22.3282
541	rs9416289	10	55398076	T	C	0.618193	0.0760858	0.0168453	6.27989e-06	7738	GCST90027502	0.00262953	20.3957
542	rs17075041	13	51551823	T	A	0.0542748	0.192704	0.0386401	6.1277e-07	7738	GCST90027502	0.00320392	24.8652
543	rs10520129	15	39641885	G	A	0.420966	-0.0785513	0.0166586	2.4129e-06	7738	GCST90027502	0.00286519	22.2288
544	rs11661548	18	2831413	G	A	0.0686943	-0.147553	0.0323794	5.18918e-06	7738	GCST90027502	0.00267648	20.7608
545	rs78776904	20	49610929	A	T	0.0585796	0.215774	0.0449735	1.60424e-06	7738	GCST90027502	0.00296595	23.0129
546	rs7529292	1	60876146	C	T	0.176161	0.0942086	0.0212479	9.259e-06	7738	GCST90027503	0.00253408	19.6534
547	rs2727894	2	52653904	G	A	0.141778	-0.105745	0.0236136	7.53021e-06	7738	GCST90027503	0.00258487	20.0484
548	rs4517983	2	84608858	A	G	0.909549	0.139412	0.0289505	1.46803e-06	7738	GCST90027503	0.00298787	23.1834
549	rs76349941	4	21016367	T	C	0.0663034	0.148266	0.0334848	9.51787e-06	7738	GCST90027503	0.0025273	19.6008
550	rs4867910	5	169441160	C	T	0.360749	0.0778703	0.0175488	9.10702e-06	7738	GCST90027503	0.00253814	19.685
551	rs9368736	6	11484475	C	T	0.0543789	-0.184482	0.0381888	1.36e-06	7738	GCST90027503	0.00300675	23.3304
552	rs58118877	7	3719699	T	C	0.451627	-0.0757944	0.0167381	5.94723e-06	7738	GCST90027503	0.00264292	20.4998
553	rs2146481	10	11200873	A	T	0.0897767	-0.128056	0.0288416	8.99731e-06	7738	GCST90027503	0.00254112	19.7082
554	rs4936953	11	124658708	C	T	0.228271	-0.0888945	0.0196139	5.837e-06	7738	GCST90027503	0.00264752	20.5356
555	rs2035940	11	130406041	C	T	0.483609	-0.0785142	0.0167816	2.88872e-06	7738	GCST90027503	0.0028208	21.8834
556	rs2398413	12	128921679	C	T	0.82363	-0.0996063	0.0217033	4.4439e-06	7738	GCST90027503	0.00271465	21.0577
557	rs36017242	13	76031902	A	G	0.0622116	0.162656	0.0356543	5.06582e-06	7738	GCST90027503	0.0026824	20.8069
558	rs4903555	14	77651989	G	A	0.291881	-0.0846625	0.0178241	2.03528e-06	7738	GCST90027503	0.00290719	22.5556
559	rs11630596	15	29043486	T	C	0.488776	-0.115151	0.0253519	5.56913e-06	7738	GCST90027503	0.00265908	20.6255
560	rs72774370	16	23374396	A	G	0.0715113	0.15156	0.0333678	5.56969e-06	7738	GCST90027503	0.00265906	20.6253
561	rs9964901	18	3436582	C	T	0.83041	-0.105052	0.0231719	5.7988e-06	7738	GCST90027503	0.00264914	20.5482
562	rs1023692	2	67868756	C	T	0.771282	-0.097125	0.0198337	9.73227e-07	7738	GCST90027504	0.00308947	23.9742
563	rs76292876	2	155357272	G	C	0.0704357	-0.148378	0.0323585	4.53003e-06	7738	GCST90027504	0.00270992	21.0209
564	rs2367796	2	180308028	T	C	0.144477	-0.106754	0.0237448	6.92832e-06	7738	GCST90027504	0.00260536	20.2077
565	rs11762494	7	3969303	G	A	0.0770818	-0.174502	0.0321844	5.89572e-08	7738	GCST90027504	0.00378471	29.3898
566	rs2627353	8	3744363	G	A	0.923649	0.13917	0.0311609	7.96273e-06	7738	GCST90027504	0.00257114	19.9416
567	rs74949229	10	9526946	A	G	0.0938701	0.128746	0.0283454	5.571e-06	7738	GCST90027504	0.002659	20.6249
568	rs61857174	10	69943990	A	T	0.122152	-0.124248	0.0247022	4.90923e-07	7738	GCST90027504	0.00325882	25.2926
569	rs56107021	10	83395423	T	C	0.190545	-0.105362	0.0207774	3.95775e-07	7738	GCST90027504	0.00331218	25.7082
570	rs4399424	13	109337709	C	T	0.293152	-0.083133	0.0178931	3.38278e-06	7738	GCST90027504	0.00278187	21.5806
571	rs12907443	15	24229551	G	A	0.382501	0.0834953	0.0168853	7.62067e-07	7738	GCST90027504	0.00314996	24.4451
572	rs11657406	17	7249870	T	G	0.166064	-0.10006	0.0217753	4.32512e-06	7738	GCST90027504	0.00272133	21.1096
573	rs151701	1	91522713	T	C	0.254949	0.0863005	0.0189045	4.99313e-06	7738	GCST90027505	0.00268596	20.8345
574	rs73185681	3	186488841	A	G	0.050095	-0.175127	0.039149	7.70031e-06	7738	GCST90027505	0.00257938	20.0057
575	rs147398141	3	195736155	T	C	0.0621243	-0.151811	0.0338679	7.37954e-06	7738	GCST90027505	0.00258984	20.087
576	rs111776615	4	106507099	A	G	0.173964	-0.105552	0.0237248	8.62631e-06	7738	GCST90027505	0.00255147	19.7887
577	rs61844177	10	18460822	C	T	0.316294	-0.0814196	0.0174091	2.91329e-06	7738	GCST90027505	0.00281871	21.8672
578	rs2113567	10	109707225	G	T	0.310739	0.0780587	0.0174853	8.0355e-06	7738	GCST90027505	0.00256891	19.9243
579	rs2509667	11	119361224	A	C	0.120838	-0.117625	0.0254276	3.73042e-06	7738	GCST90027505	0.00275777	21.3931
580	rs9599845	13	71978130	C	T	0.237425	0.0930947	0.0203682	4.8634e-06	7738	GCST90027505	0.00269244	20.8849
581	rs11653407	17	11268740	T	A	0.23847	0.0860567	0.0190634	6.35453e-06	7738	GCST90027505	0.00262662	20.3731
582	rs138494236	1	22786140	C	T	0.0597053	-0.160724	0.0354809	5.90211e-06	7738	GCST90027506	0.00264479	20.5144
583	rs1486114	1	72481040	G	T	0.151385	-0.107313	0.0224958	1.83915e-06	7738	GCST90027506	0.00293221	22.7503
584	rs140787604	5	167607746	G	A	0.0518043	-0.172453	0.0385831	7.83435e-06	7738	GCST90027506	0.00257514	19.9727
585	rs12669414	7	95253449	T	C	0.409285	-0.0794589	0.0166763	1.89064e-06	7738	GCST90027506	0.00292539	22.6972
586	rs7856581	9	28572620	C	G	0.0624905	0.170656	0.0345709	7.95785e-07	7738	GCST90027506	0.00313925	24.3617
587	rs12417998	11	134409652	A	G	0.088461	-0.129639	0.0288032	6.76805e-06	7738	GCST90027506	0.00261111	20.2525
588	rs2038820	13	53375431	C	T	0.418697	-0.0775464	0.0165278	2.70712e-06	7738	GCST90027506	0.00283681	22.008
589	rs4399424	13	109337709	C	T	0.293529	0.081171	0.0180444	6.84696e-06	7738	GCST90027506	0.00260826	20.2303
590	rs7181967	15	93092231	C	T	0.205872	-0.0960215	0.020475	2.7361e-06	7738	GCST90027506	0.00283419	21.9876
591	rs12599680	16	26489529	T	C	0.157329	-0.104456	0.0225693	3.6883e-06	7738	GCST90027506	0.00276056	21.4148
592	rs17621104	16	77448088	A	C	0.135319	0.113772	0.0250477	5.56692e-06	7738	GCST90027506	0.00265918	20.6263
593	rs62074577	17	71084290	G	A	0.387202	0.0780376	0.0176512	9.81997e-06	7738	GCST90027506	0.00251963	19.5411
594	rs7228238	18	2641314	T	C	0.41641	-0.0811856	0.0166367	1.06138e-06	7738	GCST90027506	0.00306803	23.8073
595	rs6427759	1	199150658	C	A	0.9086	-0.146144	0.0289421	4.42882e-07	7738	GCST90027507	0.00328432	25.4912
596	rs7576999	2	33698944	T	C	0.357278	-0.0799719	0.0172594	3.59461e-06	7738	GCST90027507	0.00276691	21.4642
597	rs17773637	2	103168041	A	T	0.0583606	0.155628	0.0346627	7.12971e-06	7738	GCST90027507	0.00259831	20.1529
598	rs28815855	4	79891309	G	A	0.139873	0.112889	0.0233702	1.36192e-06	7738	GCST90027507	0.0030064	23.3277
599	rs17674109	5	31106256	A	G	0.45379	0.073469	0.0164057	7.52519e-06	7738	GCST90027507	0.00258504	20.0497
600	rs55935294	5	152895508	C	T	0.436777	-0.0776776	0.0164172	2.22902e-06	7738	GCST90027507	0.00288475	22.381
601	rs72809331	5	173201292	A	G	0.0659944	-0.174666	0.0372515	2.74776e-06	7738	GCST90027507	0.00283314	21.9794
602	rs57752094	8	93352155	A	C	0.170457	0.106925	0.0215729	7.17831e-07	7738	GCST90027507	0.00316476	24.5603
603	rs11254890	10	6980002	G	A	0.0899903	-0.1425	0.0297381	1.65254e-06	7738	GCST90027507	0.00295863	22.9558
604	rs77069323	14	29489580	G	C	0.0827472	0.157182	0.0306758	2.99167e-07	7738	GCST90027507	0.00338153	26.2483
605	rs17601633	17	59554377	G	A	0.360364	-0.0766053	0.0167355	4.7078e-06	7738	GCST90027507	0.00270045	20.9472
606	rs187463	5	25687683	G	T	0.644664	-0.0803475	0.0168791	1.93425e-06	7738	GCST90027508	0.00291976	22.6534
607	rs9471554	6	41290719	C	T	0.324334	0.0766225	0.017299	9.45414e-06	7738	GCST90027508	0.00252895	19.6136
608	rs12000184	9	33857365	A	G	0.240929	-0.0857915	0.019235	8.18894e-06	7738	GCST90027508	0.00256426	19.8881
609	rs77054814	9	38393451	G	A	0.0748263	-0.144474	0.0325547	9.08451e-06	7738	GCST90027508	0.00253875	19.6898
610	rs10979829	9	112101933	A	T	0.229883	0.0895778	0.0193862	3.82453e-06	7738	GCST90027508	0.00275163	21.3453
611	rs163172	11	2820455	G	A	0.850091	0.122222	0.0238	2.8156e-07	7738	GCST90027508	0.00339657	26.3654
612	rs631694	11	92858978	T	C	0.919616	0.141866	0.030324	2.8922e-06	7738	GCST90027508	0.0028205	21.8811
613	rs10859752	12	95179179	A	G	0.402186	0.0769656	0.016414	2.74517e-06	7738	GCST90027508	0.00283337	21.9812
614	rs78496981	12	131044416	T	C	0.0682182	-0.152002	0.0324838	2.87836e-06	7738	GCST90027508	0.00282168	21.8903
615	rs780162	16	23728984	C	G	0.20111	-0.0981107	0.0214092	4.59145e-06	7738	GCST90027508	0.00270661	20.9952
616	rs9898722	17	13113143	A	T	0.331339	-0.0766573	0.0172046	8.36499e-06	7738	GCST90027508	0.00255903	19.8474
617	rs73104513	20	14691569	T	C	0.144012	-0.108511	0.0238689	5.46407e-06	7738	GCST90027508	0.00266377	20.662
618	rs1029249	21	19231698	C	T	0.227143	-0.0885882	0.0191712	3.8207e-06	7738	GCST90027508	0.00275187	21.3472
619	rs11890644	2	7636919	G	A	0.183125	0.119734	0.0262502	5.085e-06	7738	GCST90027509	0.00268147	20.7996
620	rs76729673	2	218294448	G	A	0.0906577	-0.164494	0.035505	3.60455e-06	7738	GCST90027509	0.00276622	21.4589
621	rs7433679	3	74540582	C	T	0.144025	-0.1319	0.029427	7.38574e-06	7738	GCST90027509	0.00258964	20.0854
622	rs7673044	4	141777137	T	C	0.0978928	0.159308	0.0342961	3.39935e-06	7738	GCST90027509	0.00278067	21.5712
623	rs258495	5	75038901	A	T	0.61976	0.0975198	0.0209483	3.23584e-06	7738	GCST90027509	0.00279282	21.6658
624	rs7745701	6	143392808	G	A	0.0845403	0.175902	0.0385771	5.12139e-06	7738	GCST90027509	0.00267971	20.786
625	rs475221	6	161958898	A	G	0.515585	-0.0948327	0.0208574	5.44865e-06	7738	GCST90027509	0.00266447	20.6674
626	rs10969036	9	29258852	G	A	0.443972	0.0922425	0.0204543	6.49223e-06	7738	GCST90027509	0.00262135	20.3321
627	rs12570677	10	129594734	A	T	0.119457	0.144834	0.0324785	8.22e-06	7738	GCST90027509	0.00256333	19.8809
628	rs11627731	14	22449161	G	A	0.0802933	-0.18225	0.0379274	1.54568e-06	7738	GCST90027509	0.00297514	23.0843
629	rs58529279	16	86235980	T	C	0.0581069	0.219027	0.0450389	1.1558e-06	7738	GCST90027509	0.00304696	23.6433
630	rs4566305	19	8626031	G	A	0.684957	-0.123803	0.0249048	6.65857e-07	7738	GCST90027509	0.00318336	24.7051
631	rs17543785	1	193455331	G	A	0.265156	-0.0837133	0.018795	8.42769e-06	7738	GCST90027510	0.00255719	19.8332
632	rs17786325	3	1796722	C	T	0.687308	-0.0768871	0.0173451	9.30207e-06	7738	GCST90027510	0.00253294	19.6446
633	rs4678043	3	121921700	C	T	0.664659	-0.0757748	0.0170675	9.00812e-06	7738	GCST90027510	0.00254083	19.7059
634	rs12510598	4	135988894	A	G	0.275054	-0.0815199	0.0180513	6.30147e-06	7738	GCST90027510	0.00262869	20.3891
635	rs17161076	7	32290565	G	A	0.228896	-0.0856508	0.0190724	7.09491e-06	7738	GCST90027510	0.00259952	20.1623
636	rs79415932	7	34078500	A	G	0.0861367	-0.137285	0.0309223	9.00932e-06	7738	GCST90027510	0.00254079	19.7057
637	rs10140803	14	63783474	T	C	0.0691355	0.141662	0.031461	6.70713e-06	7738	GCST90027510	0.00261334	20.2698
638	rs80217121	15	38787329	C	T	0.0857864	0.141448	0.0300043	2.42612e-06	7738	GCST90027510	0.00286385	22.2183
639	rs2042558	2	60221686	G	A	0.193068	0.160468	0.0352994	5.4701e-06	7738	GCST90027511	0.0026635	20.6599
640	rs824634	5	6439663	T	C	0.79113	-0.15561	0.0343526	5.90399e-06	7738	GCST90027511	0.00264472	20.5138
641	rs4868691	5	176103364	T	C	0.590829	-0.132027	0.028598	3.89964e-06	7738	GCST90027511	0.00274684	21.308
642	rs6919931	6	50445123	A	G	0.133549	0.185259	0.0412847	7.2114e-06	7738	GCST90027511	0.00259551	20.1311
643	rs12670364	7	8328880	T	C	0.0853551	-0.223462	0.0498778	7.45725e-06	7738	GCST90027511	0.00258727	20.067
644	rs12156527	9	3062685	G	A	0.071851	0.258842	0.0554408	3.0297e-06	7738	GCST90027511	0.00280905	21.792
645	rs12761356	10	14274740	C	T	0.454407	-0.123341	0.0272852	6.17114e-06	7738	GCST90027511	0.00263383	20.4291
646	rs4936253	11	134696042	A	G	0.376581	-0.135675	0.0302988	7.53821e-06	7738	GCST90027511	0.00258461	20.0464
647	rs73648437	9	13955659	C	T	0.0744602	0.171367	0.0357695	1.66061e-06	7738	GCST90027512	0.00295742	22.9465
648	rs71505230	9	136698656	A	G	0.0503279	0.201853	0.0430388	2.73161e-06	7738	GCST90027512	0.00283459	21.9907
649	rs7096411	10	133860668	A	G	0.424831	-0.0857703	0.0190509	6.72625e-06	7738	GCST90027512	0.00261264	20.2643
650	rs10767786	11	29107555	T	C	0.388995	0.0852294	0.0188124	5.88481e-06	7738	GCST90027512	0.00264552	20.52
651	rs10783794	12	56987179	G	A	0.386545	0.088903	0.0192138	3.70938e-06	7738	GCST90027512	0.00275916	21.4039
652	rs4767337	12	116041090	C	A	0.188831	-0.108238	0.0235988	4.50525e-06	7738	GCST90027512	0.00271128	21.0315
653	rs2098065	17	2630997	A	G	0.527631	0.0937673	0.0204054	4.32294e-06	7738	GCST90027512	0.00272145	21.1106
654	rs60898162	17	70704730	A	G	0.332184	0.090114	0.0200532	6.99811e-06	7738	GCST90027512	0.00260289	20.1885
655	rs8098406	18	73775523	A	G	0.475509	0.0833677	0.0186966	8.23502e-06	7738	GCST90027512	0.00256288	19.8774
656	rs10404465	19	45843609	A	T	0.241021	0.100853	0.0216345	3.13615e-06	7738	GCST90027512	0.00280054	21.7258
657	rs743920	22	29621128	G	C	0.128345	-0.139891	0.0312514	7.5948e-06	7738	GCST90027512	0.00258277	20.0321
658	rs857044	1	57302085	A	T	0.282083	0.0822036	0.0182948	7.01345e-06	7738	GCST90027513	0.00260236	20.1843
659	rs61733531	3	36176541	T	C	0.171229	0.100089	0.0221499	6.22171e-06	7738	GCST90027513	0.00263182	20.4135
660	rs60152513	3	127459715	A	G	0.0814397	-0.140131	0.0305756	4.58105e-06	7738	GCST90027513	0.00270717	20.9995
661	rs13080908	3	154094886	G	A	0.165509	0.105164	0.0219949	1.74186e-06	7738	GCST90027513	0.00294563	22.8547
662	rs12549221	8	119568956	C	T	0.787149	0.0961229	0.0216562	9.05537e-06	7738	GCST90027513	0.00253954	19.6959
663	rs12359494	10	81790236	T	C	0.559445	0.0720598	0.0162967	9.79046e-06	7738	GCST90027513	0.00252037	19.5468
664	rs73314327	10	93813267	C	T	0.269055	0.0842558	0.0183589	4.44571e-06	7738	GCST90027513	0.00271455	21.0569
665	rs1526953	12	79695928	C	A	0.0584859	0.15864	0.0348064	5.1697e-06	7738	GCST90027513	0.0026774	20.768
666	rs72686468	14	22614034	G	A	0.069932	0.152768	0.0321889	2.07493e-06	7738	GCST90027513	0.00290243	22.5186
667	rs2923143	16	57758163	A	G	0.263102	-0.0973735	0.0189722	2.86003e-07	7738	GCST90027513	0.00339269	26.3352
668	rs4889160	16	80573300	A	G	0.228647	0.0891387	0.0194977	4.83652e-06	7738	GCST90027513	0.0026938	20.8956
669	rs2406211	18	74348969	C	T	0.416967	-0.0760629	0.0165964	4.5811e-06	7738	GCST90027513	0.00270716	20.9995
670	rs111364229	19	363382	C	G	0.0892174	-0.136952	0.0305024	7.12585e-06	7738	GCST90027513	0.00259845	20.1539
671	rs237483	20	47974014	A	C	0.572926	0.072289	0.0163378	9.66043e-06	7738	GCST90027513	0.00252365	19.5724
672	rs2640045	1	95200211	T	C	0.448329	0.104422	0.021887	1.83358e-06	7738	GCST90027514	0.00293296	22.7561
673	rs57070266	2	11225028	C	T	0.0895804	-0.167376	0.0376323	8.68039e-06	7738	GCST90027514	0.00254993	19.7767
674	rs2197911	3	16753607	A	G	0.863153	-0.135967	0.0292369	3.31052e-06	7738	GCST90027514	0.0027872	21.622
675	rs76726314	3	83823627	A	G	0.0531755	0.206201	0.0447123	3.99345e-06	7738	GCST90027514	0.00274098	21.2625
676	rs2636908	3	193676416	C	T	0.0721462	0.224474	0.0446249	4.8983e-07	7738	GCST90027514	0.00325937	25.2969
677	rs4580784	5	27680835	A	G	0.0617492	-0.210802	0.0455807	3.7495e-06	7738	GCST90027514	0.00275651	21.3833
678	rs62385620	5	167763951	A	T	0.111596	0.163648	0.0340993	1.59347e-06	7738	GCST90027514	0.00296762	23.0258
679	rs7840028	8	67957130	T	C	0.0810718	0.175219	0.0375257	3.0224e-06	7738	GCST90027514	0.00280964	21.7967
680	rs17777155	9	18201242	G	A	0.115793	-0.150878	0.0325761	3.62924e-06	7738	GCST90027514	0.00276454	21.4458
681	rs7947704	11	119412210	T	C	0.0953912	0.156566	0.0348804	7.16773e-06	7738	GCST90027514	0.002597	20.1427
682	rs71420343	2	59988924	C	T	0.164126	0.138554	0.0301188	4.21994e-06	7738	GCST90027515	0.00272739	21.1568
683	rs13007128	2	66651276	T	C	0.443255	0.106983	0.0237458	6.62602e-06	7738	GCST90027515	0.00261633	20.293
684	rs4629160	2	116060217	G	A	0.778644	0.117549	0.0263033	7.85889e-06	7738	GCST90027515	0.00257437	19.9667
685	rs12633789	3	16390078	A	G	0.102012	0.171793	0.037161	3.7834e-06	7738	GCST90027515	0.00275429	21.366
686	rs10866668	5	173206371	G	C	0.476055	0.102054	0.0224407	5.42256e-06	7738	GCST90027515	0.00266565	20.6766
687	rs3923652	7	155148917	C	A	0.103319	-0.163821	0.0357516	4.60145e-06	7738	GCST90027515	0.00270607	20.991
688	rs6581517	12	64394752	T	A	0.36771	0.103616	0.0233533	9.1264e-06	7738	GCST90027515	0.00253762	19.681
689	rs1444625	13	43851788	G	C	0.130907	-0.161047	0.0329118	9.9163e-07	7738	GCST90027515	0.00308483	23.9381
690	rs17175056	13	94779284	G	A	0.122605	0.152298	0.0331672	4.39371e-06	7738	GCST90027515	0.00271745	21.0795
691	rs9923601	16	79345648	A	G	0.0630599	0.200457	0.045196	9.19584e-06	7738	GCST90027515	0.00253576	19.6665
692	rs11588833	1	171774483	G	A	0.0865587	-0.131667	0.0297656	9.71395e-06	7738	GCST90027516	0.00252229	19.5618
693	rs7544236	1	199108406	C	T	0.360295	0.0825818	0.0175279	2.45954e-06	7738	GCST90027516	0.00286047	22.1921
694	rs11707688	3	64399587	T	C	0.157658	-0.109234	0.0246485	9.35112e-06	7738	GCST90027516	0.00253165	19.6345
695	rs59853081	4	168417011	T	C	0.280601	-0.0841117	0.0188956	8.5312e-06	7738	GCST90027516	0.00255419	19.8098
696	rs10504039	8	40937651	C	T	0.15413	-0.101677	0.0226642	7.24967e-06	7738	GCST90027516	0.00259421	20.121
697	rs4501561	8	132168988	C	T	0.840069	0.105819	0.0234874	6.62688e-06	7738	GCST90027516	0.0026163	20.2928
698	rs7964114	12	118532402	C	T	0.240609	0.0920566	0.0197131	3.01447e-06	7738	GCST90027516	0.00281029	21.8017
699	rs7228238	18	2641314	T	C	0.416673	-0.0837211	0.0168889	7.15332e-07	7738	GCST90027516	0.00316562	24.567
700	rs9286959	1	29840322	A	T	0.438789	0.0807536	0.0168288	1.59828e-06	7738	GCST90027517	0.00296687	23.02
701	rs6669249	1	95531373	C	A	0.756591	-0.0853442	0.0186355	4.65758e-06	7738	GCST90027517	0.00270309	20.9678
702	rs416270	3	148351156	T	G	0.265633	-0.0856028	0.0187084	4.74789e-06	7738	GCST90027517	0.00269836	20.931
703	rs7699343	4	55710544	T	C	0.173113	0.0948032	0.0213909	9.33899e-06	7738	GCST90027517	0.00253196	19.637
704	rs1468579	7	157536971	T	C	0.256093	-0.0929607	0.0193606	1.57458e-06	7738	GCST90027517	0.00297056	23.0487
705	rs76985731	13	27815189	C	T	0.0534186	0.180318	0.0366688	8.76703e-07	7738	GCST90027517	0.0031153	24.1753
706	rs12915465	15	55603302	C	T	0.0932693	0.132221	0.0279715	2.27852e-06	7738	GCST90027517	0.00287933	22.3388
707	rs2425056	20	33909245	A	G	0.344212	-0.0745895	0.0168811	9.93783e-06	7738	GCST90027517	0.0025167	19.5183
708	rs7608101	2	78383288	C	T	0.283873	0.0836171	0.0183571	5.23758e-06	7738	GCST90027518	0.00267419	20.743
709	rs17639960	2	193447212	C	T	0.156483	-0.109664	0.0231362	2.13807e-06	7738	GCST90027518	0.00289503	22.461
710	rs7349706	4	41663002	C	A	0.345869	0.0810335	0.0176312	4.30606e-06	7738	GCST90027518	0.00272241	21.1181
711	rs2914928	5	97048466	C	T	0.307512	-0.0816632	0.0177702	4.31704e-06	7738	GCST90027518	0.00272179	21.1132
712	rs35108480	5	174248861	C	G	0.297202	0.0804747	0.0181741	9.51119e-06	7738	GCST90027518	0.00252748	19.6021
713	rs12700304	7	21840496	T	G	0.250107	0.0872428	0.0187529	3.28354e-06	7738	GCST90027518	0.00278921	21.6377
714	rs9527167	13	31657667	G	A	0.17668	0.110794	0.0229484	1.37947e-06	7738	GCST90027518	0.00300324	23.3031
715	rs11543947	14	23504021	A	G	0.069182	-0.173247	0.0339465	3.33392e-07	7738	GCST90027518	0.00335468	26.0392
716	rs111171	16	20959390	G	A	0.729093	-0.0924102	0.0187424	8.20026e-07	7738	GCST90027518	0.00313183	24.3039
717	rs1009644	19	45560373	C	T	0.591879	-0.0744787	0.0165694	6.95846e-06	7738	GCST90027518	0.00260429	20.1994
718	rs62248586	3	11849975	T	G	0.375075	-0.0795788	0.0172392	3.90928e-06	7738	GCST90027519	0.00274623	21.3033
719	rs2309464	4	182241408	G	T	0.24989	0.0854547	0.019089	7.5821e-06	7738	GCST90027519	0.00258319	20.0353
720	rs257077	5	5833993	T	G	0.82837	-0.101168	0.0220981	4.6917e-06	7738	GCST90027519	0.00270129	20.9538
721	rs11957688	5	22835892	C	T	0.060138	0.15521	0.0343438	6.20474e-06	7738	GCST90027519	0.00263249	20.4187
722	rs997227	6	80340670	A	C	0.412248	-0.077565	0.01695	4.7369e-06	7738	GCST90027519	0.00269893	20.9354
723	rs6944623	7	33219861	C	G	0.844165	0.10404	0.0227051	4.60103e-06	7738	GCST90027519	0.0027061	20.9912
724	rs1467160	8	66299726	G	T	0.459531	-0.0751674	0.0166274	6.16361e-06	7738	GCST90027519	0.00263413	20.4314
725	rs56332785	8	67115186	T	C	0.320611	0.0801429	0.0177352	6.21765e-06	7738	GCST90027519	0.00263198	20.4147
726	rs7859597	9	15075185	G	A	0.257566	0.0846329	0.0184862	4.6906e-06	7738	GCST90027519	0.00270135	20.9542
727	rs79103551	9	73406240	T	C	0.0647766	0.152765	0.0333575	4.65804e-06	7738	GCST90027519	0.00270306	20.9676
728	rs77470149	9	93365000	A	G	0.0523097	0.171368	0.0365039	2.67255e-06	7738	GCST90027519	0.00283998	22.0327
729	rs17185203	12	68821543	A	C	0.277257	-0.0819107	0.0182028	6.79892e-06	7738	GCST90027519	0.00261	20.2438
730	rs7138789	12	97790219	A	G	0.113296	0.119569	0.0266099	7.00926e-06	7738	GCST90027519	0.0026025	20.1855
731	rs73169038	13	31655813	G	A	0.0739753	-0.141377	0.0309812	5.03503e-06	7738	GCST90027519	0.0026839	20.8185
732	rs3785328	16	57677789	G	A	0.0679896	-0.16513	0.0322689	3.09922e-07	7738	GCST90027519	0.00337278	26.1801
733	rs12472695	2	65804266	T	C	0.299909	0.149611	0.032136	3.2313e-06	7738	GCST90027520	0.00279317	21.6685
734	rs3106302	2	231840110	T	C	0.617457	0.162574	0.0358688	5.82976e-06	7738	GCST90027520	0.00264783	20.538
735	rs13140831	4	44580804	A	G	0.548186	0.139782	0.0315732	9.54458e-06	7738	GCST90027520	0.00252661	19.5954
736	rs12718724	7	52995901	T	C	0.119583	-0.202477	0.0448731	6.41557e-06	7738	GCST90027520	0.00262427	20.3548
737	rs884587	10	112374302	T	C	0.343527	0.143447	0.0322801	8.83737e-06	7738	GCST90027520	0.00254553	19.7425
738	rs7478946	11	12002139	T	C	0.612149	-0.143621	0.0316509	5.68823e-06	7738	GCST90027520	0.00265388	20.585
739	rs4942275	13	44665868	T	C	0.141655	0.224867	0.041483	5.93646e-08	7738	GCST90027520	0.003783	29.3764
740	rs76296650	16	83333772	G	A	0.123104	-0.241937	0.045853	1.31768e-07	7738	GCST90027520	0.00358494	27.8329
741	rs7225041	17	505227	C	G	0.317453	-0.154749	0.0331496	3.03832e-06	7738	GCST90027520	0.00280835	21.7866
742	rs135184	22	34492709	T	A	0.788217	0.177769	0.0395527	6.97381e-06	7738	GCST90027520	0.00260375	20.1952
743	rs62174134	2	130195963	T	C	0.209295	-0.156658	0.0333638	2.66008e-06	7738	GCST90027521	0.00284113	22.0416
744	rs2636908	3	193676416	C	T	0.0737234	0.277949	0.0595021	2.99373e-06	7738	GCST90027521	0.00281199	21.8149
745	rs6451170	5	34816722	A	G	0.550576	0.125289	0.027247	4.26036e-06	7738	GCST90027521	0.00272504	21.1385
746	rs17698956	8	23396084	G	A	0.148196	-0.175101	0.038039	4.16023e-06	7738	GCST90027521	0.0027309	21.1841
747	rs1051765	10	11376999	G	A	0.101125	-0.208775	0.0448265	3.20215e-06	7738	GCST90027521	0.0027954	21.6858
748	rs7111124	11	130486410	A	T	0.558852	-0.119194	0.0264881	6.79851e-06	7738	GCST90027521	0.00261001	20.2439
749	rs942033	13	112606790	T	C	0.591911	0.130758	0.0278127	2.5839e-06	7738	GCST90027521	0.0028483	22.0974
750	rs4238492	15	28041904	G	A	0.546024	0.128463	0.0266247	1.40031e-06	7738	GCST90027521	0.00299954	23.2742
751	rs9619066	22	17807116	T	C	0.124649	-0.223827	0.0425987	1.48577e-07	7738	GCST90027521	0.00355514	27.6007
752	rs74678487	1	158862827	A	C	0.207004	-0.126224	0.0249529	4.22563e-07	7738	GCST90027522	0.00329596	25.5818
753	rs1635513	1	242070247	C	A	0.756081	-0.0905622	0.020259	7.81406e-06	7738	GCST90027522	0.00257578	19.9777
754	rs1851324	2	217248951	A	G	0.0702002	-0.161975	0.0342564	2.26392e-06	7738	GCST90027522	0.00288092	22.3512
755	rs17604176	4	137169974	C	T	0.517267	0.0825736	0.0174486	2.21878e-06	7738	GCST90027522	0.00288589	22.3898
756	rs10253848	7	154699368	T	C	0.200092	-0.0990509	0.0219756	6.56516e-06	7738	GCST90027522	0.0026186	20.3107
757	rs2806453	10	134942319	T	C	0.0552986	-0.188753	0.0417029	6.00737e-06	7738	GCST90027522	0.00264044	20.4806
758	rs1553705	13	108492897	G	A	0.200628	-0.0993456	0.0222818	8.24949e-06	7738	GCST90027522	0.00256245	19.874
759	rs882051	15	100272454	T	C	0.0806239	-0.168605	0.0348207	1.2848e-06	7738	GCST90027522	0.00302081	23.4398
760	rs11076031	16	54365492	G	A	0.710524	0.0847081	0.0191672	9.89578e-06	7738	GCST90027522	0.00251774	19.5264
761	rs9972917	17	34418571	A	C	0.138195	0.112943	0.0251817	7.28741e-06	7738	GCST90027522	0.00259293	20.1111
762	rs651761	18	60603484	G	A	0.606234	-0.0822431	0.0180028	4.91574e-06	7738	GCST90027522	0.0026898	20.8644
763	rs2884357	2	11218523	T	C	0.541334	0.124817	0.0281297	9.1135e-06	7738	GCST90027523	0.00253797	19.6837
764	rs10433369	3	105180455	A	T	0.216065	-0.152536	0.0342642	8.51653e-06	7738	GCST90027523	0.00255462	19.8131
765	rs12719662	7	154989503	C	A	0.276985	-0.138676	0.0310384	7.89953e-06	7738	GCST90027523	0.0025731	19.9569
766	rs61861701	10	112365004	G	A	0.250813	0.167195	0.0334935	5.98021e-07	7738	GCST90027523	0.00320995	24.9122
767	rs12921798	16	62405413	A	G	0.062306	0.284	0.0592952	1.67113e-06	7738	GCST90027523	0.00295586	22.9343
768	rs6009311	22	50118723	A	C	0.122084	0.194241	0.0435545	8.20701e-06	7738	GCST90027523	0.00256372	19.8839
769	rs2582975	2	104582286	A	T	0.0858736	0.13136	0.0289197	5.56639e-06	7738	GCST90027524	0.00265921	20.6265
770	rs72744985	5	17865591	C	G	0.211681	-0.0876611	0.0197373	8.93784e-06	7738	GCST90027524	0.00254275	19.7209
771	rs295654	5	58107171	T	C	0.552585	0.0725749	0.0163752	9.33679e-06	7738	GCST90027524	0.00253202	19.6374
772	rs6870833	5	170268182	G	A	0.944468	0.164484	0.0369097	8.33494e-06	7738	GCST90027524	0.00255991	19.8543
773	rs11752725	6	152797076	A	G	0.220828	-0.0899095	0.0195442	4.21864e-06	7738	GCST90027524	0.00272746	21.1574
774	rs1407463	9	8031935	A	G	0.243409	0.0864995	0.0187939	4.17386e-06	7738	GCST90027524	0.00273009	21.1778
775	rs73647057	9	71619571	C	T	0.0596017	0.156754	0.0345735	5.78969e-06	7738	GCST90027524	0.00264953	20.5512
776	rs74574052	13	72180959	A	G	0.0762527	0.170934	0.0316003	6.32928e-08	7738	GCST90027524	0.00376708	29.2523
777	rs80161029	19	14568122	G	A	0.184043	0.0988357	0.0216552	5.0174e-06	7738	GCST90027524	0.00268476	20.8252
778	rs17365730	1	163793913	C	T	0.0926492	-0.157374	0.0319129	8.16603e-07	7738	GCST90027525	0.00313286	24.312
779	rs12408719	1	180895371	T	C	0.0764169	-0.144912	0.0308402	2.61703e-06	7738	GCST90027525	0.00284516	22.073
780	rs9876083	3	63171044	G	A	0.301164	0.0831467	0.0175189	2.07361e-06	7738	GCST90027525	0.00290259	22.5198
781	rs9460615	6	21282291	T	C	0.0617234	0.162344	0.0346343	2.76731e-06	7738	GCST90027525	0.00283139	21.9658
782	rs12199072	6	39977989	A	T	0.0531609	-0.173948	0.0384053	5.91902e-06	7738	GCST90027525	0.00264409	20.5089
783	rs2325098	6	88901935	T	C	0.422317	-0.0813327	0.0162528	5.60891e-07	7738	GCST90027525	0.00322582	25.0357
784	rs706948	6	117578073	G	T	0.170836	0.0988291	0.021899	6.3934e-06	7738	GCST90027525	0.00262512	20.3614
785	rs73120083	7	51406354	G	A	0.0609189	-0.160197	0.0357177	7.28869e-06	7738	GCST90027525	0.00259289	20.1107
786	rs34070159	7	148308940	T	C	0.140701	-0.116597	0.0245192	1.98102e-06	7738	GCST90027525	0.00291386	22.6075
787	rs7812884	8	3581929	A	G	0.0802829	0.134223	0.0296141	5.83175e-06	7738	GCST90027525	0.00264775	20.5373
788	rs79249788	9	121020678	C	T	0.0743671	-0.1511	0.0326575	3.71337e-06	7738	GCST90027525	0.0027589	21.4019
789	rs883271	9	132080837	G	A	0.306345	0.0807466	0.0175079	3.98785e-06	7738	GCST90027525	0.00274132	21.2652
790	rs59244529	1	86572316	T	C	0.151476	0.104891	0.0232	6.15048e-06	7738	GCST90027526	0.00263465	20.4355
791	rs4845710	1	155033014	A	G	0.0537267	0.16966	0.037583	6.35341e-06	7738	GCST90027526	0.00262667	20.3734
792	rs10930969	2	182327957	A	G	0.193414	-0.0948247	0.0209472	5.98703e-06	7738	GCST90027526	0.00264128	20.487
793	rs36057901	3	12607208	A	G	0.0551178	-0.159157	0.0359385	9.48457e-06	7738	GCST90027526	0.00252816	19.6075
794	rs2523969	6	29938777	T	A	0.136108	0.105806	0.0239121	9.65458e-06	7738	GCST90027526	0.0025238	19.5735
795	rs1266788	6	52345613	A	G	0.615349	0.0807865	0.0167566	1.4272e-06	7738	GCST90027526	0.00299484	23.2376
796	rs10953974	7	122872010	T	G	0.12518	-0.113712	0.0245455	3.60925e-06	7738	GCST90027526	0.0027659	21.4564
797	rs77354939	9	36032315	T	C	0.0665235	0.163124	0.0350464	3.24753e-06	7738	GCST90027526	0.00279193	21.6589
798	rs35751200	11	133725481	G	A	0.0586888	0.174336	0.0354376	8.67475e-07	7738	GCST90027526	0.00311791	24.1956
799	rs61945524	13	34300469	T	C	0.30013	-0.0852612	0.0183628	3.43149e-06	7738	GCST90027526	0.00277835	21.5532
800	rs4802635	19	50401320	G	A	0.551957	0.0738678	0.0164053	6.70991e-06	7738	GCST90027526	0.00261324	20.269
801	rs79328165	2	153926901	C	T	0.0575442	-0.160656	0.0360039	8.11284e-06	7738	GCST90027527	0.00256655	19.9059
802	rs4857976	3	21106756	G	A	0.878392	0.132735	0.0274414	1.31786e-06	7738	GCST90027527	0.00301453	23.3909
803	rs9842222	3	146368187	T	C	0.232721	0.0874308	0.0192148	5.36032e-06	7738	GCST90027527	0.00266849	20.6987
804	rs12508123	4	180320695	T	C	0.226339	0.0969126	0.0196872	8.53953e-07	7738	GCST90027527	0.0031218	24.2259
805	rs1980434	6	22106050	G	A	0.072802	0.215529	0.0474503	5.56672e-06	7738	GCST90027527	0.00265919	20.6264
806	rs4720493	7	747977	A	G	0.133009	-0.106574	0.0241198	9.93783e-06	7738	GCST90027527	0.0025167	19.5183
807	rs10096075	8	62681569	C	G	0.361804	0.0755231	0.017007	8.96643e-06	7738	GCST90027527	0.00254197	19.7148
808	rs7102851	11	116269470	C	T	0.271372	-0.0927676	0.0186274	6.35247e-07	7738	GCST90027527	0.00319501	24.7958
809	rs2039970	13	60910291	T	C	0.633971	0.0794238	0.0169979	2.97465e-06	7738	GCST90027527	0.00281357	21.8272
810	rs17699454	14	49342239	C	A	0.685024	0.0827054	0.0178292	3.505e-06	7738	GCST90027527	0.00277313	21.5126
811	rs11859534	16	24014087	A	G	0.0716874	0.153904	0.0345524	8.41976e-06	7738	GCST90027527	0.00255743	19.835
812	rs7186220	16	54053795	A	G	0.191862	0.0932665	0.0208733	7.88722e-06	7738	GCST90027527	0.00257349	19.9599
813	rs80049853	16	90007889	A	G	0.0720914	0.144856	0.031383	3.91722e-06	7738	GCST90027527	0.00274573	21.2994
814	rs4797215	18	5593496	A	G	0.0941791	0.124319	0.0278948	8.32259e-06	7738	GCST90027527	0.00256028	19.8572
815	rs2703175	18	39049087	G	A	0.870736	0.114277	0.0242361	2.41528e-06	7738	GCST90027527	0.00286495	22.2269
816	rs28493178	18	66083958	T	A	0.14811	0.104735	0.023543	8.63964e-06	7738	GCST90027527	0.00255109	19.7857
817	rs384592	19	23458920	G	A	0.13778	0.118355	0.0259559	5.11895e-06	7738	GCST90027527	0.00267983	20.7869
818	rs73196427	21	19738806	T	C	0.125452	-0.11369	0.0257159	9.82523e-06	7738	GCST90027527	0.0025195	19.54
819	rs143107308	22	43893034	C	T	0.528212	0.0750211	0.0166577	6.67799e-06	7738	GCST90027527	0.00261441	20.2781
820	rs2339975	2	24701645	C	G	0.580122	-0.074864	0.016338	4.60103e-06	7738	GCST90027528	0.0027061	20.9912
821	rs1346730	2	137569033	G	T	0.582161	-0.0775693	0.0164645	2.46123e-06	7738	GCST90027528	0.0028603	22.1908
822	rs505710	8	8579641	G	C	0.766761	0.0851199	0.0192342	9.6242e-06	7738	GCST90027528	0.00252457	19.5795
823	rs963497	11	21639207	C	T	0.282733	0.0838326	0.018242	4.31527e-06	7738	GCST90027528	0.00272189	21.114
824	rs880610	11	68191947	A	G	0.138044	-0.104565	0.0234042	7.90298e-06	7738	GCST90027528	0.002573	19.956
825	rs11638057	15	57859275	A	T	0.384199	-0.0744852	0.016619	7.39665e-06	7738	GCST90027528	0.00258927	20.0826
826	rs72626602	20	58078143	T	C	0.10203	0.140128	0.0270826	2.28992e-07	7738	GCST90027528	0.00344781	26.7646
827	rs7716011	5	157525853	G	T	0.249325	0.0924444	0.0186111	6.79416e-07	7738	GCST90027529	0.00317837	24.6663
828	rs9396681	6	16493089	T	C	0.896325	0.139791	0.029043	1.48517e-06	7738	GCST90027529	0.002985	23.1611
829	rs6416172	11	16995746	T	C	0.287319	-0.0807092	0.0179392	6.8259e-06	7738	GCST90027529	0.00260902	20.2362
830	rs1783596	11	72946020	T	C	0.554655	0.0730932	0.0161747	6.21347e-06	7738	GCST90027529	0.00263214	20.416
831	rs11617625	13	113538187	A	G	0.105428	-0.117501	0.0264286	8.74976e-06	7738	GCST90027529	0.00254798	19.7615
832	rs1559831	15	39136304	A	G	0.940665	0.156585	0.0348368	6.96286e-06	7738	GCST90027529	0.00260414	20.1982
833	rs4784500	16	55192543	T	G	0.794729	-0.103016	0.0215544	1.75857e-06	7738	GCST90027529	0.00294327	22.8363
834	rs10874012	1	79566113	G	C	0.177507	0.101719	0.0212072	1.61501e-06	7738	GCST90027530	0.0029643	23
835	rs2030972	7	16059180	A	G	0.40627	-0.0743306	0.0163493	5.45688e-06	7738	GCST90027530	0.0026641	20.6645
836	rs4939301	11	59740294	T	C	0.555692	-0.0865563	0.0167733	2.46481e-07	7738	GCST90027530	0.00342956	26.6224
837	rs7242421	18	30107104	C	T	0.315865	-0.0950062	0.0182749	2.00645e-07	7738	GCST90027530	0.00348059	27.0199
838	rs2822624	21	15730137	G	A	0.581713	0.0854587	0.0165373	2.37076e-07	7738	GCST90027530	0.00343921	26.6975
839	rs138449099	6	170519417	C	A	0.0705568	-0.158697	0.0330818	1.60966e-06	7738	GCST90027531	0.00296512	23.0064
840	rs875896	7	27201532	A	C	0.76106	0.0896551	0.0189544	2.24476e-06	7738	GCST90027531	0.00288302	22.3675
841	rs7899564	10	3329343	A	G	0.929969	-0.155414	0.0318224	1.04059e-06	7738	GCST90027531	0.00307292	23.8454
842	rs11630219	15	28041307	G	C	0.405623	-0.0748087	0.0165619	6.27475e-06	7738	GCST90027531	0.00262973	20.3972
843	rs28733370	15	59071584	G	C	0.192839	0.0912532	0.0203668	7.44734e-06	7738	GCST90027531	0.00258759	20.0696
844	rs2107539	17	34322610	T	C	0.243451	-0.105223	0.0217361	1.29222e-06	7738	GCST90027531	0.00301939	23.4287
845	rs62228654	22	44801226	C	G	0.0668159	-0.169803	0.0337315	4.80425e-07	7738	GCST90027531	0.00326417	25.3343
846	rs196364	3	38370556	G	A	0.357856	-0.175505	0.0335734	1.71818e-07	7738	GCST90027532	0.00351907	27.3197
847	rs6940694	6	94274392	A	G	0.050385	-0.394297	0.0790102	6.02358e-07	7738	GCST90027532	0.00320817	24.8982
848	rs6425766	1	32007672	A	G	0.481903	0.072575	0.016053	6.15558e-06	7738	GCST90027533	0.00263445	20.4339
849	rs10493855	1	92067107	C	A	0.114882	-0.115641	0.0257008	6.81129e-06	7738	GCST90027533	0.00260955	20.2403
850	rs734224	4	7703358	T	G	0.162338	-0.104059	0.0221454	2.61576e-06	7738	GCST90027533	0.00284528	22.0739
851	rs13142904	4	54318414	T	C	0.0600325	-0.179214	0.0355695	4.69403e-07	7738	GCST90027533	0.00326992	25.3791
852	rs62483577	7	122371648	C	A	0.658251	-0.0768044	0.0172879	8.8852e-06	7738	GCST90027533	0.0025442	19.7322
853	rs11012848	10	18455071	T	C	0.311378	-0.077322	0.0172829	7.68041e-06	7738	GCST90027533	0.00258002	20.0106
854	rs78983051	10	68944751	G	A	0.10593	0.125465	0.0269784	3.31005e-06	7738	GCST90027533	0.00278723	21.6223
855	rs10831658	11	2279372	A	G	0.207313	-0.0955848	0.0199329	1.62399e-06	7738	GCST90027533	0.00296293	22.9893
856	rs286908	11	34658857	A	G	0.293175	-0.0828651	0.0174321	1.99827e-06	7738	GCST90027533	0.00291172	22.5909
857	rs2187564	11	77682279	A	C	0.416147	-0.0749433	0.0161349	3.40413e-06	7738	GCST90027533	0.00278032	21.5686
858	rs9599845	13	71978130	C	T	0.237486	0.0920387	0.0202114	5.26871e-06	7738	GCST90027533	0.00267273	20.7317
859	rs235996	16	71285171	A	G	0.145756	-0.102719	0.0225421	5.19478e-06	7738	GCST90027533	0.00267621	20.7587
860	rs371346	18	44250955	G	A	0.280494	-0.0823282	0.0177066	3.32635e-06	7738	GCST90027533	0.00278602	21.6129
861	rs7251031	19	11266693	G	T	0.308299	-0.0883793	0.0173325	3.4135e-07	7738	GCST90027533	0.00334884	25.9937
862	rs17530744	4	22348934	C	G	0.217453	-0.0919772	0.0207968	9.74917e-06	7738	GCST90027534	0.0025214	19.5549
863	rs1035394	5	58013548	T	A	0.690265	-0.0818655	0.017782	4.14772e-06	7738	GCST90027534	0.00273164	21.1899
864	rs12113402	7	97567997	T	C	0.279523	0.0861076	0.0189666	5.62628e-06	7738	GCST90027534	0.00265657	20.606
865	rs7825304	8	15420526	T	A	0.465015	0.0742678	0.0162675	4.9852e-06	7738	GCST90027534	0.00268635	20.8376
866	rs3131899	9	97025979	T	C	0.366633	0.0763958	0.01724	9.36579e-06	7738	GCST90027534	0.00253126	19.6315
867	rs7906344	10	14168048	A	G	0.629833	-0.0755594	0.0169008	7.79443e-06	7738	GCST90027534	0.0025764	19.9825
868	rs17772715	14	49342300	C	T	0.722259	0.0798891	0.0180568	9.67447e-06	7738	GCST90027534	0.00252329	19.5696
869	rs11862432	16	1111401	T	C	0.345883	0.0808289	0.0182807	9.79972e-06	7738	GCST90027534	0.00252013	19.545
870	rs79525129	19	46806527	T	C	0.135183	0.10894	0.0240589	5.9525e-06	7738	GCST90027534	0.0026427	20.4981
871	rs2213429	22	37217172	T	C	0.182428	-0.0964336	0.0216172	8.15896e-06	7738	GCST90027534	0.00256516	19.8951
872	rs61775945	1	63105389	T	C	0.0707767	0.157204	0.032997	1.89604e-06	7738	GCST90027535	0.00292469	22.6917
873	rs10913647	1	178911816	C	T	0.0581311	-0.155118	0.0344796	6.83239e-06	7738	GCST90027535	0.00260879	20.2344
874	rs138195517	3	83521231	A	G	0.0684669	-0.150044	0.0322521	3.28376e-06	7738	GCST90027535	0.0027892	21.6376
875	rs9829494	3	173956469	A	T	0.217527	0.0895579	0.0198627	6.51827e-06	7738	GCST90027535	0.00262036	20.3244
876	rs36054004	5	8128982	A	T	0.268377	0.0829794	0.0185245	7.48382e-06	7738	GCST90027535	0.00258639	20.0602
877	rs2112412	5	92131316	C	T	0.832064	-0.0979145	0.021794	7.03134e-06	7738	GCST90027535	0.00260173	20.1795
878	rs9640172	7	151025947	G	A	0.204853	0.09425	0.0204759	4.16492e-06	7738	GCST90027535	0.00273062	21.1819
879	rs6468082	8	31962508	C	G	0.695665	-0.0787155	0.0175958	7.69393e-06	7738	GCST90027535	0.00257959	20.0073
880	rs10093578	8	40420851	A	G	0.0808034	-0.153626	0.0312936	9.14614e-07	7738	GCST90027535	0.00310483	24.0937
881	rs7956970	12	18042981	T	A	0.632831	0.0751632	0.0168648	8.31875e-06	7738	GCST90027535	0.00256039	19.858
882	rs1845684	12	58787329	T	A	0.140983	0.103223	0.0231897	8.53813e-06	7738	GCST90027535	0.00255399	19.8083
883	rs11630392	15	86253288	C	G	0.560299	0.0728462	0.0162385	7.25709e-06	7738	GCST90027535	0.00259396	20.119
884	rs11080532	18	11707320	G	A	0.694008	0.0868119	0.0188477	4.10563e-06	7738	GCST90027535	0.00273415	21.2094
885	rs3907130	18	48149013	T	G	0.372901	-0.0755738	0.0170438	9.24658e-06	7738	GCST90027535	0.00253441	19.656
886	rs4807749	19	5397006	G	A	0.215572	0.0873442	0.0196818	9.08732e-06	7738	GCST90027535	0.00253868	19.6892
887	rs608108	1	34193735	C	T	0.303646	0.105095	0.0221999	2.20129e-06	7738	GCST90027536	0.00288784	22.405
888	rs778115	2	147940493	C	T	0.579362	-0.101046	0.0206887	1.03877e-06	7738	GCST90027536	0.00307335	23.8487
889	rs73852710	4	139888284	G	T	0.0695707	-0.187124	0.0400277	2.94147e-06	7738	GCST90027536	0.00281634	21.8487
890	rs9765093	5	75748115	A	G	0.265378	0.109305	0.0236336	3.74639e-06	7738	GCST90027536	0.00275671	21.3849
891	rs17569415	7	151641278	A	G	0.340946	0.0985581	0.021308	3.73868e-06	7738	GCST90027536	0.00275722	21.3888
892	rs11143787	9	76715482	G	A	0.285638	-0.10532	0.0237885	9.53944e-06	7738	GCST90027536	0.00252675	19.5964
893	rs16908224	11	10736799	G	A	0.230424	-0.108766	0.0238363	5.04242e-06	7738	GCST90027536	0.00268354	20.8157
894	rs9569181	13	55604000	C	T	0.081752	-0.169449	0.0373685	5.77307e-06	7738	GCST90027536	0.00265023	20.5567
895	rs113053719	14	50958256	A	C	0.100986	0.158942	0.0341622	3.27834e-06	7738	GCST90027536	0.0027896	21.6407
896	rs17645023	17	64917033	T	A	0.245424	0.125699	0.0235802	9.78208e-08	7738	GCST90027536	0.00365891	28.4093
897	rs6062355	20	62817662	T	G	0.144955	-0.143298	0.0309319	3.60937e-06	7738	GCST90027536	0.0027659	21.4563
898	rs35986566	4	7491435	G	A	0.386074	0.0824125	0.0184681	8.10393e-06	7738	GCST90027537	0.00256682	19.908
899	rs2239926	7	18636561	C	G	0.276888	0.0965996	0.0198604	1.15081e-06	7738	GCST90027537	0.00304803	23.6516
900	rs117829634	14	56515574	G	A	0.0747059	-0.174867	0.0362802	1.43624e-06	7738	GCST90027537	0.00299328	23.2255
901	rs2948520	17	25902751	T	C	0.501949	0.0801306	0.0180433	8.95353e-06	7738	GCST90027537	0.00254232	19.7175
902	rs6105464	20	15746520	A	C	0.323442	-0.0847624	0.0188444	6.85927e-06	7738	GCST90027537	0.00260782	20.2269
903	rs12028490	1	226678563	T	C	0.0871635	-0.274747	0.0600411	4.73974e-06	7738	GCST90027538	0.00269878	20.9343
904	rs6438382	3	116835199	A	G	0.492623	-0.161494	0.035435	5.1776e-06	7738	GCST90027538	0.00267703	20.7651
905	rs11732315	4	189412503	A	G	0.0608812	0.346719	0.0709011	1.00745e-06	7738	GCST90027538	0.00308092	23.9077
906	rs2127754	6	49482342	A	G	0.368415	-0.161332	0.0352874	4.83241e-06	7738	GCST90027538	0.00269401	20.8972
907	rs77267984	6	154637444	T	C	0.0771424	-0.302329	0.0675211	7.55041e-06	7738	GCST90027538	0.00258421	20.0433
908	rs675403	11	3767371	G	A	0.253467	0.174413	0.0387138	6.63133e-06	7738	GCST90027538	0.00261613	20.2915
909	rs9927590	16	78318743	T	C	0.0843884	-0.339265	0.0590702	9.27824e-09	7738	GCST90027538	0.00424488	32.9784
910	rs4507010	18	64610339	G	A	0.724424	0.177948	0.0399342	8.34866e-06	7738	GCST90027538	0.00255951	19.8512
911	rs10874012	1	79566113	G	C	0.177507	0.0997826	0.0212117	2.54952e-06	7738	GCST90027539	0.00285161	22.1231
912	rs7557745	2	107531452	C	T	0.930722	-0.148732	0.0321656	3.76518e-06	7738	GCST90027539	0.00275548	21.3753
913	rs289852	2	152023325	C	G	0.37541	-0.0741851	0.0166741	8.62248e-06	7738	GCST90027539	0.00255158	19.7895
914	rs111440229	4	77728817	G	A	0.0553672	-0.162824	0.0365826	8.55318e-06	7738	GCST90027539	0.00255356	19.8049
915	rs6873153	5	25463696	T	C	0.211044	-0.0897738	0.0198525	6.12503e-06	7738	GCST90027539	0.00263567	20.4434
916	rs6882828	5	82009655	T	G	0.178837	0.0951708	0.0211272	6.64789e-06	7738	GCST90027539	0.00261552	20.2867
917	rs3734447	6	127771452	G	T	0.597407	-0.0755862	0.016448	4.31754e-06	7738	GCST90027539	0.00272176	21.113
918	rs56166050	7	5342980	T	C	0.194657	0.101884	0.0220272	3.73957e-06	7738	GCST90027539	0.00275716	21.3884
919	rs1962815	7	148227586	A	G	0.382817	0.0771051	0.0167663	4.24875e-06	7738	GCST90027539	0.00272571	21.1437
920	rs805719	10	105805310	A	G	0.827742	-0.0969086	0.0219057	9.69365e-06	7738	GCST90027539	0.00252281	19.5658
921	rs4939301	11	59740294	T	C	0.555692	-0.0833505	0.0167769	6.75906e-07	7738	GCST90027539	0.00317965	24.6763
922	rs10748397	12	44933553	G	T	0.758401	0.0837637	0.0189395	9.74796e-06	7738	GCST90027539	0.00252144	19.5551
923	rs76301358	17	47887443	A	G	0.171596	0.0962915	0.0215321	7.74903e-06	7738	GCST90027539	0.00257783	19.9936
924	rs754639	17	80883567	A	G	0.33023	0.092514	0.0184126	5.0476e-07	7738	GCST90027539	0.00325193	25.239
925	rs7242421	18	30107104	C	T	0.315865	-0.0855779	0.0182788	2.8434e-06	7738	GCST90027539	0.0028247	21.9138
926	rs2822654	21	15765902	C	A	0.498252	0.0851494	0.0162803	1.69323e-07	7738	GCST90027539	0.0035227	27.348
927	rs602386	1	9405923	G	C	0.18448	-0.0971919	0.0214695	5.98351e-06	7738	GCST90027540	0.00264142	20.4882
928	rs75331157	1	63553371	G	C	0.057573	0.159162	0.035794	8.72347e-06	7738	GCST90027540	0.00254872	19.7673
929	rs12128621	1	214584517	A	T	0.50452	-0.0825138	0.0164369	5.16652e-07	7738	GCST90027540	0.00324617	25.1941
930	rs7595525	2	49254815	C	A	0.200693	-0.0912273	0.0203954	7.71529e-06	7738	GCST90027540	0.0025789	20.002
931	rs4533457	2	67787348	G	T	0.813065	0.0949563	0.0210722	6.59854e-06	7738	GCST90027540	0.00261735	20.301
932	rs2624881	4	177169430	C	T	0.0879416	0.128454	0.0284322	6.24599e-06	7738	GCST90027540	0.00263086	20.406
933	rs11249616	5	178617695	A	G	0.219036	-0.0960622	0.0204511	2.638e-06	7738	GCST90027540	0.00284319	22.0576
934	rs3812328	7	29517436	A	G	0.347247	-0.0772099	0.017091	6.25483e-06	7738	GCST90027540	0.00263051	20.4033
935	rs80315336	9	38310405	A	G	0.0654592	0.156289	0.034934	7.68309e-06	7738	GCST90027540	0.00257993	20.01
936	rs117996720	11	32460157	A	C	0.0608325	-0.167688	0.0368444	5.33263e-06	7738	GCST90027540	0.00266976	20.7086
937	rs12280724	11	116613423	T	G	0.0762468	-0.137533	0.0304651	6.34824e-06	7738	GCST90027540	0.00262687	20.375
938	rs9954361	18	5327489	A	T	0.195492	0.0961991	0.0215077	7.72075e-06	7738	GCST90027540	0.00257873	20.0006
939	rs1187244	18	35322638	C	T	0.304888	-0.0863736	0.01771	1.07657e-06	7738	GCST90027540	0.00306451	23.7799
940	rs4816116	20	959339	G	A	0.127913	-0.113439	0.0250079	5.72988e-06	7738	GCST90027540	0.00265208	20.5711
941	rs17793651	2	143316345	T	C	0.0526319	-0.173607	0.0375448	3.76431e-06	7738	GCST90027541	0.00275554	21.3757
942	rs57592260	3	29318409	T	G	0.287597	-0.0899785	0.0183466	9.37253e-07	7738	GCST90027541	0.00309878	24.0467
943	rs10015335	4	13235866	A	T	0.338509	-0.079337	0.0174319	5.33281e-06	7738	GCST90027541	0.00266976	20.7085
944	rs67560429	5	179636575	G	A	0.333713	0.0776669	0.017482	8.88491e-06	7738	GCST90027541	0.00254421	19.7322
945	rs12189770	6	138668982	G	A	0.258698	-0.0917168	0.0207282	9.65621e-06	7738	GCST90027541	0.00252376	19.5732
946	rs4744061	9	94337875	A	G	0.176991	-0.0994209	0.021482	3.69052e-06	7738	GCST90027541	0.00276042	21.4137
947	rs680138	9	110882980	T	C	0.617861	-0.0767407	0.0170434	6.71094e-06	7738	GCST90027541	0.0026132	20.2687
948	rs34025630	11	11768444	T	C	0.182399	-0.100746	0.0216268	3.1866e-06	7738	GCST90027541	0.0027966	21.6952
949	rs2596115	14	81124514	G	A	0.797058	0.0912775	0.0204376	7.96376e-06	7738	GCST90027541	0.00257111	19.9414
950	rs116856824	14	89369102	T	G	0.0546963	-0.171955	0.037782	5.33296e-06	7738	GCST90027541	0.00266975	20.7085
951	rs28513874	15	80799378	G	A	0.37101	-0.0852611	0.0169767	5.10722e-07	7738	GCST90027541	0.00324902	25.2164
952	rs4798876	18	9868910	A	G	0.468011	-0.0777825	0.016781	3.56681e-06	7738	GCST90027541	0.00276882	21.479
953	rs9304309	18	41981339	G	A	0.252999	0.0871492	0.0191799	5.52575e-06	7738	GCST90027541	0.00266101	20.6405
954	rs17042641	3	107994	C	G	0.251995	-0.0893593	0.0186885	1.73974e-06	7738	GCST90027542	0.00294593	22.857
955	rs111831915	5	21335901	A	G	0.091669	0.127343	0.0287575	9.50428e-06	7738	GCST90027542	0.00252765	19.6035
956	rs153114	5	106773195	C	T	0.271122	-0.0876991	0.0182213	1.48685e-06	7738	GCST90027542	0.00298472	23.1589
957	rs10810562	9	16397155	C	T	0.857462	-0.119688	0.0231575	2.36024e-07	7738	GCST90027542	0.00344031	26.7061
958	rs1904729	10	67455242	A	G	0.596126	0.0773397	0.0166746	3.5148e-06	7738	GCST90027542	0.00277244	21.5072
959	rs1887496	14	33859612	G	A	0.406246	-0.0749804	0.0163068	4.26368e-06	7738	GCST90027542	0.00272485	21.137
960	rs77090789	18	71957315	C	T	0.110354	-0.122242	0.0257831	2.12469e-06	7738	GCST90027542	0.00289658	22.473
961	rs1997943	20	7384810	A	G	0.245532	0.0858536	0.0187379	4.60938e-06	7738	GCST90027542	0.00270565	20.9877
962	rs76878083	21	46463639	T	C	0.0879141	0.139461	0.0307677	5.82282e-06	7738	GCST90027542	0.00264812	20.5403
963	rs3010318	1	59556763	G	T	0.856341	0.12472	0.0254893	9.92999e-07	7738	GCST90027543	0.00308449	23.9355
964	rs12468621	2	10024053	G	C	0.0778536	-0.156225	0.0347432	6.90662e-06	7738	GCST90027543	0.00260613	20.2137
965	rs12477233	2	121097024	A	G	0.0953506	0.172524	0.0362487	1.94118e-06	7738	GCST90027543	0.00291888	22.6465
966	rs34280534	2	128354823	C	G	0.195189	0.10559	0.0224937	2.67644e-06	7738	GCST90027543	0.00283962	22.0299
967	rs11708774	3	110300607	G	A	0.370633	-0.0874978	0.0187245	2.96987e-06	7738	GCST90027543	0.00281397	21.8303
968	rs6872950	5	179180235	T	C	0.787312	0.0967609	0.0217042	8.26676e-06	7738	GCST90027543	0.00256193	19.87
969	rs1348	6	10449258	C	T	0.198638	-0.103083	0.0222436	3.58214e-06	7738	GCST90027543	0.00276776	21.4708
970	rs7768092	6	168705006	C	T	0.0753044	0.168872	0.0366397	4.04647e-06	7738	GCST90027543	0.00273773	21.2372
971	rs73223276	8	21069931	A	C	0.076636	0.16298	0.0361788	6.6418e-06	7738	GCST90027543	0.00261575	20.2885
972	rs34880012	8	81333057	C	T	0.0974342	-0.168228	0.0335577	5.35598e-07	7738	GCST90027543	0.00323725	25.1247
973	rs324546	9	9107265	G	A	0.623757	-0.0869535	0.0185896	2.90347e-06	7738	GCST90027543	0.00281954	21.8737
974	rs10786832	10	106618448	T	C	0.372798	0.085438	0.0186763	4.76965e-06	7738	GCST90027543	0.00269723	20.9222
975	rs118145836	14	94884667	A	G	0.125925	-0.128246	0.0279642	4.51664e-06	7738	GCST90027543	0.00271065	21.0266
976	rs57556486	1	228187478	C	A	0.100193	-0.166228	0.0369351	6.7778e-06	7738	GCST90027544	0.00261076	20.2497
977	rs72802218	2	52694626	C	A	0.276743	0.110332	0.0243166	5.69789e-06	7738	GCST90027544	0.00265346	20.5818
978	rs11684212	2	151954480	T	C	0.0510055	-0.233394	0.0506614	4.08617e-06	7738	GCST90027544	0.00273532	21.2185
979	rs78721974	2	235589724	G	C	0.0762398	0.194905	0.0430417	5.94649e-06	7738	GCST90027544	0.00264295	20.5
980	rs10433369	3	105180455	A	T	0.212694	-0.127888	0.0272418	2.67211e-06	7738	GCST90027544	0.00284002	22.033
981	rs56349005	6	76127908	T	C	0.193825	-0.125349	0.0280718	7.99596e-06	7738	GCST90027544	0.00257012	19.9337
982	rs16880922	6	89297191	T	C	0.0949568	0.169769	0.0382782	9.20121e-06	7738	GCST90027544	0.00253562	19.6654
983	rs9649791	7	51618623	T	C	0.0951246	0.170452	0.0380155	7.33424e-06	7738	GCST90027544	0.00259136	20.0988
984	rs72497321	8	120016152	G	A	0.104649	-0.163914	0.0365851	7.45233e-06	7738	GCST90027544	0.00258743	20.0683
985	rs9969725	9	110766582	G	A	0.0970736	-0.195776	0.0386241	4.0043e-07	7738	GCST90027544	0.00330928	25.6856
986	rs4442602	12	125710951	C	T	0.67759	-0.109588	0.0246138	8.49599e-06	7738	GCST90027544	0.00255521	19.8177
987	rs9965721	18	71504308	C	A	0.57824	-0.11424	0.0246148	3.46521e-06	7738	GCST90027544	0.00277594	21.5345
988	rs8108922	19	691025	T	C	0.557354	-0.105907	0.022132	1.70777e-06	7738	GCST90027544	0.00295051	22.8927
989	rs6705904	2	65770031	G	T	0.607313	0.0777489	0.0164847	2.40008e-06	7738	GCST90027545	0.00286651	22.239
990	rs6771585	3	11766199	T	C	0.268426	-0.0828843	0.0186237	8.5684e-06	7738	GCST90027545	0.00255313	19.8015
991	rs73035953	5	9599686	A	G	0.182476	-0.0938675	0.0211146	8.76432e-06	7738	GCST90027545	0.00254757	19.7583
992	rs2467707	8	25541866	C	T	0.890111	0.119244	0.0256029	3.20157e-06	7738	GCST90027545	0.00279545	21.6862
993	rs2769148	9	112546059	A	T	0.0847084	-0.137397	0.0292051	2.54412e-06	7738	GCST90027545	0.00285213	22.1272
994	rs34436485	12	53018845	G	T	0.22915	-0.0863431	0.0194084	8.63746e-06	7738	GCST90027545	0.00255115	19.7862
995	rs6504045	17	59555112	G	A	0.265363	0.0838954	0.0182589	4.33247e-06	7738	GCST90027545	0.00272091	21.1064
996	rs36720	19	16567351	C	T	0.306315	-0.078686	0.0176808	8.57211e-06	7738	GCST90027545	0.00255302	19.8007
997	rs2746259	20	61456061	A	G	0.621172	0.0816556	0.0181758	7.03751e-06	7738	GCST90027545	0.00260151	20.1778
998	rs7514177	1	77782761	A	G	0.367239	0.0845949	0.0169102	5.65604e-07	7738	GCST90027546	0.00322375	25.0196
999	rs56328422	2	160386220	C	T	0.27704	0.0920807	0.0185967	7.36618e-07	7738	GCST90027546	0.00315837	24.5105
1000	rs6883971	5	171336723	A	G	0.500646	-0.0747935	0.0161242	3.50777e-06	7738	GCST90027546	0.00277293	21.5111
1001	rs6955039	7	34661703	A	G	0.0870727	0.132395	0.0288909	4.59245e-06	7738	GCST90027546	0.00270655	20.9947
1002	rs143423622	8	49077380	A	G	0.0773468	-0.151561	0.0309671	9.86718e-07	7738	GCST90027546	0.00308606	23.9477
1003	rs10097925	8	113227264	G	A	0.0903157	0.127694	0.0280562	5.32991e-06	7738	GCST90027546	0.00266989	20.7096
1004	rs72836424	10	129037453	C	T	0.0785636	0.134741	0.0298751	6.47836e-06	7738	GCST90027546	0.00262187	20.3361
1005	rs602124	11	69388853	C	G	0.772156	-0.085996	0.0193755	9.06351e-06	7738	GCST90027546	0.00253932	19.6942
1006	rs4268811	17	25944596	C	A	0.332946	0.0874016	0.0174958	5.86616e-07	7738	GCST90027546	0.00321472	24.9493
1007	rs61086481	18	60087961	A	G	0.210287	0.0879345	0.019844	9.36662e-06	7738	GCST90027546	0.00253124	19.6314
1008	rs4810354	20	40986511	A	G	0.727515	-0.093531	0.0188279	6.77569e-07	7738	GCST90027546	0.00317904	24.6715
1009	rs78900653	1	30754665	G	A	0.0626405	-0.186456	0.0408695	5.06126e-06	7738	GCST90027547	0.00268262	20.8086
1010	rs497333	1	40207169	G	T	0.668849	-0.100133	0.0222943	7.07417e-06	7738	GCST90027547	0.00260024	20.1679
1011	rs11164337	1	102389733	T	C	0.335786	-0.103145	0.0211939	1.13463e-06	7738	GCST90027547	0.00305153	23.6789
1012	rs1408826	1	199203902	C	G	0.532828	0.0991627	0.0201667	8.78088e-07	7738	GCST90027547	0.00311491	24.1722
1013	rs9999134	4	163176156	A	T	0.413889	-0.0906156	0.0204524	9.39888e-06	7738	GCST90027547	0.00253039	19.6248
1014	rs9394084	6	11451424	A	G	0.249958	-0.112177	0.0248409	6.30736e-06	7738	GCST90027547	0.00262846	20.3873
1015	rs4291387	9	98843638	A	G	0.326343	0.0960681	0.021356	6.8466e-06	7738	GCST90027547	0.00260828	20.2304
1016	rs11601607	11	57434906	T	G	0.0739059	-0.177624	0.0388716	4.88879e-06	7738	GCST90027547	0.00269116	20.875
1017	rs17181375	12	5678868	A	G	0.0764906	0.170862	0.0382622	7.98645e-06	7738	GCST90027547	0.00257041	19.936
1018	rs4930770	12	5716886	T	C	0.245025	0.105489	0.0233603	6.30997e-06	7738	GCST90027547	0.00262835	20.3865
1019	rs2695011	12	19936331	T	C	0.935027	0.20264	0.044901	6.39029e-06	7738	GCST90027547	0.00262524	20.3623
1020	rs1696430	12	130499183	A	G	0.0698958	-0.1744	0.0390885	8.13257e-06	7738	GCST90027547	0.00256596	19.9013
1021	rs1437589	15	96655633	C	G	0.475967	-0.0966287	0.0202973	1.92961e-06	7738	GCST90027547	0.00292035	22.658
1022	rs28645782	15	99991266	C	T	0.741605	0.107058	0.0233139	4.39011e-06	7738	GCST90027547	0.00271765	21.081
1023	rs55974538	1	193894993	A	G	0.117807	-0.11291	0.025371	8.57238e-06	7738	GCST90027548	0.00255301	19.8006
1024	rs2305588	2	182347072	C	T	0.200682	-0.0980614	0.0204326	1.59255e-06	7738	GCST90027548	0.00296776	23.0269
1025	rs34153461	7	83135132	C	A	0.457711	0.0759731	0.0171584	9.52166e-06	7738	GCST90027548	0.00252721	19.6
1026	rs12541554	8	10393079	A	G	0.342803	-0.0806005	0.0170578	2.29965e-06	7738	GCST90027548	0.00287705	22.3211
1027	rs11631625	15	66608731	G	A	0.241789	-0.0861176	0.0190931	6.47073e-06	7738	GCST90027548	0.00262216	20.3384
1028	rs12442423	15	93939999	C	A	0.168002	-0.0975472	0.0220458	9.65536e-06	7738	GCST90027548	0.00252378	19.5734
1029	rs77586457	16	24512006	A	G	0.0567096	0.175786	0.0364365	1.4039e-06	7738	GCST90027548	0.0029989	23.2693
1030	rs36095827	17	4423541	T	G	0.52524	0.0875099	0.0163625	8.88323e-08	7738	GCST90027548	0.00368285	28.5959
1031	rs77995790	18	34081413	C	T	0.0617925	-0.158003	0.0343555	4.24401e-06	7738	GCST90027548	0.00272599	21.1459
1032	rs73009442	19	18475073	A	C	0.287204	0.0928574	0.0199593	3.28181e-06	7738	GCST90027548	0.00278934	21.6387
1033	rs469926	1	162397263	C	T	0.582726	-0.0936989	0.0208728	7.15438e-06	7738	GCST90027549	0.00259746	20.1463
1034	rs1641129	2	10627860	T	G	0.0583257	-0.204992	0.045167	5.66453e-06	7738	GCST90027549	0.0026549	20.593
1035	rs6794521	3	165267123	C	T	0.545526	0.0956983	0.0203386	2.53537e-06	7738	GCST90027549	0.00285298	22.1338
1036	rs12646654	4	15172967	C	T	0.315164	-0.0955337	0.0216118	9.85011e-06	7738	GCST90027549	0.00251887	19.5352
1037	rs140865787	4	100552764	T	C	0.0548948	0.211017	0.0446248	2.25982e-06	7738	GCST90027549	0.00288137	22.3547
1038	rs2962259	5	50414347	C	T	0.799817	0.122254	0.0254425	1.5466e-06	7738	GCST90027549	0.00297499	23.0832
1039	rs9386212	6	148422060	T	G	0.590529	0.0947158	0.0208453	5.52629e-06	7738	GCST90027549	0.00266099	20.6403
1040	rs2690294	7	95445260	G	C	0.450437	-0.0945844	0.0210304	6.87542e-06	7738	GCST90027549	0.00260724	20.2224
1041	rs10450895	14	81825240	T	C	0.417494	-0.0956152	0.0207984	4.28136e-06	7738	GCST90027549	0.00272383	21.1291
1042	rs17029909	1	6882189	G	A	0.234966	-0.109856	0.023518	2.99557e-06	7738	GCST90027550	0.00281184	21.8138
1043	rs1323288	1	59246115	G	T	0.264833	-0.104898	0.0232863	6.64585e-06	7738	GCST90027550	0.0026156	20.2873
1044	rs13407420	2	52016410	A	C	0.463935	0.0901004	0.0200652	7.10923e-06	7738	GCST90027550	0.00259902	20.1584
1045	rs78559400	2	227486298	T	C	0.0569253	0.229021	0.0481591	1.9794e-06	7738	GCST90027550	0.00291406	22.6091
1046	rs76063194	4	134927861	T	G	0.0928905	0.16236	0.0337697	1.52561e-06	7738	GCST90027550	0.00297836	23.1095
1047	rs32064	5	11249206	T	C	0.465387	0.0953215	0.0201502	2.23926e-06	7738	GCST90027550	0.00288362	22.3722
1048	rs1265156	6	31142297	A	C	0.311627	-0.0977303	0.0214335	5.12264e-06	7738	GCST90027550	0.00267965	20.7855
1049	rs72956316	6	102156641	C	T	0.110632	-0.151959	0.0322146	2.3924e-06	7738	GCST90027550	0.0028673	22.2452
1050	rs11144743	9	71621434	T	C	0.0718881	-0.171868	0.0383075	7.23911e-06	7738	GCST90027550	0.00259457	20.1238
1051	rs77963678	10	18482561	C	T	0.0974272	0.15031	0.0335615	7.51121e-06	7738	GCST90027550	0.00258549	20.0532
1052	rs61311341	10	45225931	G	T	0.100968	-0.155422	0.0339779	4.78004e-06	7738	GCST90027550	0.0026967	20.9181
1053	rs12414617	10	118056285	G	T	0.0745865	-0.199019	0.0391838	3.79173e-07	7738	GCST90027550	0.0033228	25.7909
1054	rs472752	10	130589876	C	A	0.598315	0.0930875	0.0206684	6.67317e-06	7738	GCST90027550	0.00261459	20.2795
1055	rs11027972	11	24541340	G	A	0.0624236	-0.202865	0.0426597	1.98026e-06	7738	GCST90027550	0.00291396	22.6083
1056	rs16934689	11	40320791	G	A	0.125403	-0.145495	0.0305982	1.9845e-06	7738	GCST90027550	0.00291343	22.6041
1057	rs58095618	20	59174660	A	G	0.100818	-0.152287	0.0328042	3.44541e-06	7738	GCST90027550	0.00277735	21.5454
1058	rs114111279	3	26853818	A	C	0.0785548	0.346972	0.0736956	2.49949e-06	7738	GCST90027551	0.00285649	22.1611
1059	rs35832957	3	186707884	T	C	0.161574	0.25379	0.0540401	2.64873e-06	7738	GCST90027551	0.00284219	22.0498
1060	rs10001022	4	45393364	T	C	0.0692782	0.397916	0.0732267	5.50946e-08	7738	GCST90027551	0.00380156	29.5211
1061	rs844134	6	158181048	T	C	0.290074	-0.199912	0.0436591	4.67361e-06	7738	GCST90027551	0.00270224	20.9612
1062	rs273145	7	41508929	C	T	0.686695	0.183214	0.0405569	6.25852e-06	7738	GCST90027551	0.00263037	20.4022
1063	rs12667987	7	139354235	G	C	0.459822	-0.181826	0.0409418	8.9512e-06	7738	GCST90027551	0.00254238	19.718
1064	rs11217548	11	119742803	T	C	0.0682151	-0.34505	0.0754496	4.80205e-06	7738	GCST90027551	0.00269557	20.9093
1065	rs12719736	15	101523023	T	C	0.146262	0.238351	0.0531521	7.31497e-06	7738	GCST90027551	0.002592	20.1039
1066	rs28510778	16	24509583	T	C	0.0522974	-0.412225	0.0891587	3.77328e-06	7738	GCST90027551	0.00275495	21.3712
1067	rs12930516	16	86742581	C	T	0.561242	0.178996	0.0384823	3.2972e-06	7738	GCST90027551	0.00278819	21.6298
1068	rs6063434	20	48413539	G	A	0.771033	-0.208672	0.0457102	4.99243e-06	7738	GCST90027551	0.00268599	20.8348
1069	rs13007173	2	114001921	G	A	0.101073	0.129791	0.0285764	5.57516e-06	7738	GCST90027552	0.00265882	20.6235
1070	rs56385884	2	144710295	G	A	0.0888632	-0.127456	0.0282124	6.25055e-06	7738	GCST90027552	0.00263068	20.4046
1071	rs73100534	3	66441929	C	G	0.0944874	-0.132943	0.0279034	1.89397e-06	7738	GCST90027552	0.00292496	22.6938
1072	rs2666365	3	190827728	T	C	0.176541	-0.0953908	0.020759	4.32457e-06	7738	GCST90027552	0.00272136	21.1099
1073	rs4837963	9	125165794	T	C	0.116006	0.121846	0.0252455	1.38987e-06	7738	GCST90027552	0.00300139	23.2886
1074	rs7086625	10	72518441	T	G	0.15398	0.104962	0.0221493	2.14939e-06	7738	GCST90027552	0.00289373	22.4509
1075	rs72929354	11	34588712	C	G	0.0635831	-0.162909	0.0352049	3.70176e-06	7738	GCST90027552	0.00275967	21.4079
1076	rs73170444	22	47497291	A	C	0.0520125	0.212819	0.041602	3.12747e-07	7738	GCST90027552	0.00337053	26.1626
1077	rs3860223	1	111125481	T	C	0.808219	0.0907144	0.0202542	7.5066e-06	7738	GCST90027553	0.00258565	20.0544
1078	rs111866871	2	207610744	G	A	0.110014	-0.117675	0.0253206	3.36134e-06	7738	GCST90027553	0.00278344	21.5928
1079	rs304820	3	30744505	T	G	0.307552	-0.0780772	0.0173192	6.54021e-06	7738	GCST90027553	0.00261954	20.318
1080	rs73087038	3	52996874	C	T	0.0592312	-0.160748	0.0346118	3.41208e-06	7738	GCST90027553	0.00277975	21.5641
1081	rs76005509	3	130974258	A	C	0.118369	-0.120097	0.025172	1.83274e-06	7738	GCST90027553	0.00293307	22.757
1082	rs9853551	3	149889584	C	T	0.625431	0.0742126	0.0163382	5.5654e-06	7738	GCST90027553	0.00265925	20.6268
1083	rs74537816	4	59022589	C	T	0.1229	-0.11528	0.024976	3.91917e-06	7738	GCST90027553	0.0027456	21.2985
1084	rs11764255	7	43488465	A	C	0.168117	0.103612	0.0217181	1.83525e-06	7738	GCST90027553	0.00293273	22.7543
1085	rs2227019	8	28615106	C	G	0.176764	0.0991645	0.0221387	7.49102e-06	7738	GCST90027553	0.00258616	20.0584
1086	rs1565690	9	72608112	A	G	0.0589198	0.175471	0.0349066	4.98549e-07	7738	GCST90027553	0.003255	25.2629
1087	rs72768324	9	138508027	C	T	0.146899	0.104081	0.0231023	6.62989e-06	7738	GCST90027553	0.00261619	20.2919
1088	rs11040918	11	6573784	C	T	0.645727	0.0782005	0.0174	6.98073e-06	7738	GCST90027553	0.00260351	20.1933
1089	rs2662200	11	37203342	G	A	0.547052	-0.0720332	0.0159265	6.10081e-06	7738	GCST90027553	0.00263665	20.451
1090	rs2899122	15	45043103	G	T	0.915703	-0.141827	0.029441	1.45498e-06	7738	GCST90027553	0.00299007	23.2006
1091	rs62087427	18	9559220	G	A	0.100849	0.11829	0.0265803	8.5759e-06	7738	GCST90027553	0.00255291	19.7999
1092	rs10409224	19	34535507	G	A	0.354823	-0.0785661	0.0169563	3.59637e-06	7738	GCST90027553	0.00276678	21.4632
1093	rs11086863	20	41783638	A	G	0.360961	-0.0782674	0.017591	8.61526e-06	7738	GCST90027553	0.00255178	19.7911
1094	rs4476386	2	49919228	G	C	0.5405	-0.0729334	0.0162973	7.6351e-06	7738	GCST90027554	0.00258147	20.022
1095	rs10933259	2	229353849	G	A	0.287092	0.0833518	0.0180549	3.90137e-06	7738	GCST90027554	0.00274673	21.3072
1096	rs55906502	4	141304509	G	A	0.0889034	0.130872	0.0293518	8.2451e-06	7738	GCST90027554	0.00256258	19.875
1097	rs34218333	8	124682971	A	T	0.206715	0.0915685	0.0203971	7.14636e-06	7738	GCST90027554	0.00259774	20.1484
1098	rs7043302	9	9139951	T	G	0.0508132	0.187733	0.0389839	1.46708e-06	7738	GCST90027554	0.00298803	23.1847
1099	rs409534	10	8111168	T	C	0.209549	-0.0932478	0.0202551	4.15126e-06	7738	GCST90027554	0.00273143	21.1882
1100	rs4533289	16	25933464	A	G	0.129961	-0.11869	0.0244319	1.18583e-06	7738	GCST90027554	0.00304062	23.594
1101	rs11077815	17	74389890	C	T	0.616275	-0.0791191	0.0169237	2.93898e-06	7738	GCST90027554	0.00281655	21.8503
1102	rs150794	21	43461809	G	C	0.791033	-0.0954321	0.0213054	7.49055e-06	7738	GCST90027554	0.00258617	20.0585
1103	rs801356	2	195540502	C	G	0.941383	0.154211	0.0348444	9.61277e-06	7738	GCST90027555	0.00252487	19.5818
1104	rs111943101	5	18816315	A	G	0.185595	-0.10313	0.0231675	8.52811e-06	7738	GCST90027555	0.00255428	19.8105
1105	rs542914	6	53376648	A	C	0.39647	0.0789129	0.0170354	3.61641e-06	7738	GCST90027555	0.00276542	21.4526
1106	rs72918404	6	96282103	C	T	0.147413	-0.105726	0.0230278	4.40607e-06	7738	GCST90027555	0.00271676	21.0741
1107	rs217010	7	140985728	A	T	0.544723	0.0783441	0.0163731	1.71057e-06	7738	GCST90027555	0.0029501	22.8895
1108	rs10100272	8	19491945	G	A	0.832233	0.104402	0.0226546	4.057e-06	7738	GCST90027555	0.00273709	21.2322
1109	rs7108080	11	59726765	A	G	0.508635	-0.0769942	0.0167709	4.41276e-06	7738	GCST90027555	0.00271638	21.0712
1110	rs754639	17	80883567	A	G	0.33023	0.0870085	0.0184865	2.5188e-06	7738	GCST90027555	0.0028546	22.1464
1111	rs7551751	1	26525855	A	G	0.598166	0.0744567	0.0164681	6.14737e-06	7738	GCST90027556	0.00263478	20.4365
1112	rs57434716	4	36080659	A	G	0.325696	0.0773641	0.0173592	8.32466e-06	7738	GCST90027556	0.00256022	19.8567
1113	rs10057035	5	121944409	C	T	0.333288	-0.0765501	0.0172837	9.46537e-06	7738	GCST90027556	0.00252866	19.6113
1114	rs116873962	7	148564384	T	G	0.13023	0.110536	0.0247545	7.9971e-06	7738	GCST90027556	0.00257008	19.9334
1115	rs560351	8	98459152	T	A	0.823673	0.0969695	0.0218065	8.71525e-06	7738	GCST90027556	0.00254895	19.7691
1116	rs11139701	9	72284326	C	T	0.127457	0.111525	0.0247432	6.56636e-06	7738	GCST90027556	0.00261856	20.3103
1117	rs573126	11	116276086	C	A	0.285267	-0.0818401	0.0182486	7.30036e-06	7738	GCST90027556	0.0025925	20.1077
1118	rs98545	12	2737295	T	C	0.128081	0.111512	0.0251428	9.20152e-06	7738	GCST90027556	0.00253561	19.6653
1119	rs1561691	15	71342992	A	G	0.851021	0.10183	0.022946	9.08783e-06	7738	GCST90027556	0.00253866	19.6891
1120	rs11668451	19	56821673	G	A	0.0913128	-0.127508	0.0282562	6.40544e-06	7738	GCST90027556	0.00262466	20.3578
1121	rs111983634	20	56448369	A	T	0.0574869	-0.165132	0.0368272	7.32695e-06	7738	GCST90027556	0.0025916	20.1007
1122	rs4669688	2	11233323	C	T	0.622084	0.146631	0.0321029	4.93496e-06	7738	GCST90027557	0.00268884	20.857
1123	rs3820904	2	209329178	G	A	0.768846	-0.160534	0.03591	7.80566e-06	7738	GCST90027557	0.00257604	19.9797
1124	rs16851172	3	105175449	G	A	0.193511	-0.190818	0.0396411	1.48212e-06	7738	GCST90027557	0.00298551	23.1651
1125	rs4683801	3	139835537	G	A	0.273418	0.17208	0.0380662	6.16826e-06	7738	GCST90027557	0.00263394	20.43
1126	rs10937272	3	186549155	G	C	0.338586	0.166947	0.0328605	3.76468e-07	7738	GCST90027557	0.00332457	25.8047
1127	rs28465688	4	26341041	A	C	0.531041	0.140849	0.0307359	4.59338e-06	7738	GCST90027557	0.0027065	20.9943
1128	rs13140123	4	40387831	A	T	0.0865392	-0.255831	0.0573178	8.06789e-06	7738	GCST90027557	0.00256792	19.9166
1129	rs7822956	8	17719930	G	A	0.814694	0.211638	0.0404533	1.6799e-07	7738	GCST90027557	0.00352466	27.3632
1130	rs12449342	17	41087400	A	G	0.722053	0.160955	0.0354844	5.73451e-06	7738	GCST90027557	0.00265188	20.5695
1131	rs16993923	22	23199104	G	A	0.172361	-0.205762	0.0459587	7.56565e-06	7738	GCST90027557	0.00258372	20.0394
1132	rs10192555	2	210233822	C	T	0.568064	0.105255	0.0232064	5.74435e-06	7738	GCST90027558	0.00265146	20.5662
1133	rs7691920	4	57418400	G	A	0.702496	0.116198	0.0257387	6.34567e-06	7738	GCST90027558	0.00262697	20.3757
1134	rs80031880	4	85114600	C	T	0.0649738	0.251853	0.0555391	5.76838e-06	7738	GCST90027558	0.00265043	20.5582
1135	rs3846235	4	144227841	T	C	0.415117	-0.10545	0.0235326	7.42952e-06	7738	GCST90027558	0.00258818	20.0741
1136	rs207254	6	90810572	C	G	0.49049	0.109973	0.0231251	1.97901e-06	7738	GCST90027558	0.00291411	22.6095
1137	rs62465767	7	51667991	A	G	0.0949348	0.177111	0.040061	9.82284e-06	7738	GCST90027558	0.00251956	19.5405
1138	rs4585628	7	70997867	G	A	0.104614	0.170362	0.038025	7.45537e-06	7738	GCST90027558	0.00258733	20.0675
1139	rs11761901	7	115891686	A	G	0.213855	-0.137544	0.0278344	7.75143e-07	7738	GCST90027558	0.00314575	24.4123
1140	rs28634397	8	5176782	T	C	0.079774	0.196644	0.042355	3.43783e-06	7738	GCST90027558	0.0027779	21.5497
1141	rs9886448	8	26369707	C	T	0.123965	-0.15792	0.0347403	5.47488e-06	7738	GCST90027558	0.00266329	20.6582
1142	rs61861701	10	112365004	G	A	0.247235	0.138831	0.0274846	4.38984e-07	7738	GCST90027558	0.00328651	25.5083
1143	rs34011530	11	1689461	G	C	0.18175	-0.134451	0.0300979	7.92768e-06	7738	GCST90027558	0.00257223	19.9501
1144	rs10793056	11	72760165	C	T	0.506205	-0.104156	0.0229619	5.73174e-06	7738	GCST90027558	0.002652	20.5704
1145	rs996888	11	119428158	G	A	0.902701	-0.182271	0.0389881	2.939e-06	7738	GCST90027558	0.00281654	21.8503
1146	rs12327456	18	1485613	T	A	0.20964	0.13543	0.0283437	1.76919e-06	7738	GCST90027558	0.00294178	22.8248
1147	rs2834173	21	34656070	C	T	0.424138	-0.107002	0.0233815	4.73158e-06	7738	GCST90027558	0.00269921	20.9376
1148	rs9941912	22	27299411	C	G	0.0607982	-0.239966	0.0499897	1.58421e-06	7738	GCST90027558	0.00296906	23.037
1149	rs2010010	5	153760270	C	T	0.231858	0.172641	0.0354685	1.1305e-06	7738	GCST90027559	0.00305243	23.6859
1150	rs1551680	10	127858540	T	C	0.0532869	0.304768	0.0689124	9.75443e-06	7738	GCST90027559	0.00252127	19.5539
1151	rs8045590	16	6114071	A	C	0.888889	0.212173	0.0459052	3.80106e-06	7738	GCST90027559	0.00275314	21.3571
1152	rs71323853	21	24098134	A	G	0.0852969	-0.243918	0.0538717	5.9615e-06	7738	GCST90027559	0.00264233	20.4952
1153	rs76253510	1	210801894	A	G	0.0672308	0.321464	0.0690886	3.27263e-06	7738	GCST90027560	0.00279003	21.6441
1154	rs4306193	1	211211672	A	C	0.494895	0.147132	0.0332888	9.87622e-06	7738	GCST90027560	0.00251822	19.5302
1155	rs4075150	2	228253609	A	G	0.500912	-0.159952	0.0340355	2.60717e-06	7738	GCST90027560	0.00284609	22.0802
1156	rs6444585	3	191377850	A	G	0.683973	0.170074	0.037838	6.96342e-06	7738	GCST90027560	0.00260412	20.198
1157	rs11753487	6	26341314	C	T	0.133847	-0.253668	0.0535559	2.17431e-06	7738	GCST90027560	0.00289088	22.4287
1158	rs875897	7	27200855	G	C	0.867016	-0.241421	0.0516772	2.98689e-06	7738	GCST90027560	0.00281256	21.8193
1159	rs10239134	7	51711361	A	G	0.103567	0.248673	0.055122	6.44259e-06	7738	GCST90027560	0.00262324	20.3467
1160	rs11824678	11	98326473	C	A	0.105913	0.247837	0.0552553	7.28071e-06	7738	GCST90027560	0.00259316	20.1128
1161	rs35620562	12	47931524	C	T	0.189708	-0.195456	0.0438952	8.47608e-06	7738	GCST90027560	0.00255579	19.8222
1162	rs3865408	18	24418874	T	A	0.104985	-0.274957	0.0577701	1.94068e-06	7738	GCST90027560	0.00291894	22.647
1163	rs62112542	19	4940950	A	G	0.235468	-0.184047	0.0404972	5.50159e-06	7738	GCST90027560	0.00266209	20.6489
1164	rs242053	1	4751878	T	C	0.058192	-0.218655	0.049245	8.98985e-06	7738	GCST90027561	0.00254133	19.7098
1165	rs2616174	8	20598737	T	C	0.257394	-0.111196	0.0240432	3.74912e-06	7738	GCST90027561	0.00275653	21.3835
1166	rs12006002	9	18166899	T	C	0.339664	-0.100171	0.0216243	3.61512e-06	7738	GCST90027561	0.0027655	21.4533
1167	rs61828192	10	8881717	G	C	0.147456	0.160365	0.0302332	1.13121e-07	7738	GCST90027561	0.00362282	28.1281
1168	rs17175056	13	94779284	G	A	0.121156	0.14359	0.0314645	5.02909e-06	7738	GCST90027561	0.00268419	20.8208
1169	rs28490985	15	53566746	A	T	0.226437	0.113361	0.0255265	8.95831e-06	7738	GCST90027561	0.00254219	19.7165
1170	rs6052371	20	4103365	T	C	0.214021	0.117615	0.0259209	5.69361e-06	7738	GCST90027561	0.00265364	20.5832
1171	rs2826386	21	21925160	T	C	0.416276	0.099493	0.0212898	2.96456e-06	7738	GCST90027561	0.00281441	21.8337
1172	rs743920	22	29621128	G	C	0.126928	-0.166238	0.0353105	2.50305e-06	7738	GCST90027561	0.00285614	22.1584
1173	rs12087936	1	59539724	A	G	0.141332	-0.145661	0.0311788	2.98579e-06	7738	GCST90027562	0.00281265	21.82
1174	rs76525743	1	157073611	C	T	0.074339	0.199721	0.0414867	1.47867e-06	7738	GCST90027562	0.00298608	23.1695
1175	rs68116107	2	43318406	G	A	0.111485	0.161386	0.0364803	9.69332e-06	7738	GCST90027562	0.00252282	19.5659
1176	rs35586568	2	116600118	A	G	0.0535691	0.228485	0.0513702	8.67464e-06	7738	GCST90027562	0.0025501	19.778
1177	rs4831157	3	116463392	C	G	0.436833	0.108553	0.0227817	1.88951e-06	7738	GCST90027562	0.00292554	22.6984
1178	rs2913384	5	158070705	A	G	0.924665	-0.188034	0.0415236	5.94415e-06	7738	GCST90027562	0.00264305	20.5008
1179	rs10089785	8	109599969	C	T	0.401736	0.101733	0.0228451	8.46169e-06	7738	GCST90027562	0.00255621	19.8255
1180	rs61344468	17	9910617	G	A	0.124387	-0.156927	0.0339806	3.87242e-06	7738	GCST90027562	0.00274856	21.3215
1181	rs7221236	17	68888753	G	A	0.638583	0.10055	0.0226016	8.63463e-06	7738	GCST90027562	0.00255123	19.7868
1182	rs2116877	19	11358440	T	C	0.902589	-0.164697	0.0371034	9.04293e-06	7738	GCST90027562	0.00253988	19.6985
1183	rs2078597	1	34890247	G	A	0.10434	-0.294388	0.059051	6.186e-07	7738	GCST90027563	0.00320158	24.847
1184	rs56931274	3	111726462	T	G	0.283056	-0.175476	0.0394446	8.64054e-06	7738	GCST90027563	0.00255106	19.7855
1185	rs147911740	7	105312606	A	G	0.0662413	0.345903	0.0714976	1.31171e-06	7738	GCST90027563	0.00301569	23.3999
1186	rs11771094	7	138346224	A	G	0.400993	-0.158301	0.0355869	8.65497e-06	7738	GCST90027563	0.00255065	19.7823
1187	rs10429455	9	13608357	C	G	0.51264	-0.164629	0.0354734	3.46887e-06	7738	GCST90027563	0.00277568	21.5324
1188	rs74471865	11	7355578	A	G	0.0533491	0.341856	0.0771678	9.42178e-06	7738	GCST90027563	0.0025298	19.6201
1189	rs7125672	11	90954660	G	A	0.562181	-0.178111	0.0359808	7.41463e-07	7738	GCST90027563	0.00315674	24.4979
1190	rs414161	12	92689173	G	A	0.28364	0.169392	0.0379151	7.90803e-06	7738	GCST90027563	0.00257284	19.9548
1191	rs12821396	12	108292384	T	C	0.0510083	0.396267	0.0792925	5.8067e-07	7738	GCST90027563	0.00321724	24.9689
1192	rs73160295	12	130397167	A	G	0.100678	-0.257202	0.0581614	9.76965e-06	7738	GCST90027563	0.00252089	19.5509
1193	rs34838879	13	24754695	G	A	0.0559422	0.416083	0.0871847	1.82016e-06	7738	GCST90027563	0.00293477	22.7702
1194	rs79195460	1	26717588	T	C	0.0548497	0.193987	0.043204	7.12186e-06	7738	GCST90027564	0.00259858	20.155
1195	rs73816874	3	16696363	T	C	0.434074	0.0869627	0.0195266	8.44639e-06	7738	GCST90027564	0.00255665	19.8289
1196	rs2484671	10	44201902	C	G	0.0962477	-0.156409	0.0341626	4.68595e-06	7738	GCST90027564	0.00270159	20.9561
1197	rs4148913	10	73729752	G	A	0.443434	0.0924275	0.019703	2.71812e-06	7738	GCST90027564	0.00283581	22.0002
1198	rs78689694	11	126234820	C	G	0.149301	0.125408	0.0268035	2.88568e-06	7738	GCST90027564	0.00282106	21.8855
1199	rs118026734	15	60017171	T	C	0.0577757	0.205727	0.0456228	6.50394e-06	7738	GCST90027564	0.00262091	20.3286
1200	rs321605	17	33879260	T	C	0.607674	-0.0920684	0.0199262	3.82874e-06	7738	GCST90027564	0.00275136	21.3432
1201	rs12606812	18	44123969	T	G	0.574679	0.0896761	0.0196441	4.9938e-06	7738	GCST90027564	0.00268593	20.8343
1202	rs3764571	19	376382	C	T	0.307387	-0.0948593	0.020931	5.84269e-06	7738	GCST90027564	0.00264728	20.5337
1203	rs9979263	21	18002498	G	A	0.714393	0.110587	0.025015	9.83239e-06	7738	GCST90027564	0.00251932	19.5387
1204	rs16824588	1	1900232	C	T	0.417526	-0.0812684	0.017996	6.3046e-06	7738	GCST90027565	0.00262856	20.3882
1205	rs3936142	2	134471302	A	G	0.70319	0.0982908	0.0199481	8.33569e-07	7738	GCST90027565	0.00312778	24.2724
1206	rs831864	2	182263951	C	T	0.903397	0.146258	0.0316506	3.8188e-06	7738	GCST90027565	0.002752	21.3482
1207	rs58803641	2	228235929	G	A	0.117129	0.1277	0.0276583	3.89232e-06	7738	GCST90027565	0.0027473	21.3116
1208	rs936232	4	25813070	A	G	0.355818	-0.0863461	0.0186802	3.79459e-06	7738	GCST90027565	0.00275356	21.3604
1209	rs10065090	5	18433482	G	A	0.0795024	0.147556	0.0329661	7.60565e-06	7738	GCST90027565	0.00258242	20.0293
1210	rs1154029	6	153880741	C	T	0.518805	-0.0817275	0.0184649	9.59472e-06	7738	GCST90027565	0.00252533	19.5854
1211	rs12357875	10	11424595	T	C	0.0746233	0.157672	0.0337872	3.06185e-06	7738	GCST90027565	0.00280645	21.7718
1212	rs28416225	10	102589112	A	G	0.20514	-0.109389	0.0242163	6.26721e-06	7738	GCST90027565	0.00263003	20.3995
1213	rs1453942	11	81791571	G	A	0.559055	0.0838797	0.0180643	3.42743e-06	7738	GCST90027565	0.00277864	21.5555
1214	rs1436177	12	88229346	A	G	0.243165	-0.0999631	0.0211644	2.32207e-06	7738	GCST90027565	0.00287466	22.3025
1215	rs12605920	18	66168243	T	C	0.0546815	-0.181525	0.0410936	9.99223e-06	7738	GCST90027565	0.00251536	19.5079
1216	rs6083566	20	2512347	C	A	0.692102	0.0896544	0.0197138	5.42079e-06	7738	GCST90027565	0.00266573	20.6772
1217	rs2838445	21	45362489	C	G	0.444064	0.0877575	0.0180908	1.22868e-06	7738	GCST90027565	0.00303185	23.5257
1218	rs72676149	1	63886832	T	C	0.0689379	-0.168586	0.032424	1.99914e-07	7738	GCST90027566	0.0034815	27.027
1219	rs36081122	1	222555659	A	G	0.0672964	0.158488	0.0345607	4.52275e-06	7738	GCST90027566	0.00271032	21.024
1220	rs13139468	4	65763976	G	A	0.754715	-0.0872292	0.0194561	7.34678e-06	7738	GCST90027566	0.00259094	20.0956
1221	rs1382794	4	175961086	C	A	0.647738	-0.0839889	0.0184268	5.16506e-06	7738	GCST90027566	0.00267762	20.7697
1222	rs72815470	5	174895622	A	T	0.0605177	-0.163954	0.0370193	9.47215e-06	7738	GCST90027566	0.00252849	19.61
1223	rs4278144	8	62697207	C	A	0.35137	0.0814217	0.0172178	2.25716e-06	7738	GCST90027566	0.00288166	22.3569
1224	rs7072479	10	67016812	C	A	0.476562	-0.0728056	0.0162802	7.74834e-06	7738	GCST90027566	0.00257785	19.9938
1225	rs4751058	10	130874125	A	G	0.15327	-0.10964	0.022702	1.36842e-06	7738	GCST90027566	0.00300523	23.3185
1226	rs13377496	11	132864099	T	C	0.0869516	-0.13346	0.0301469	9.55547e-06	7738	GCST90027566	0.00252633	19.5932
1227	rs2889496	12	7837207	T	C	0.318099	0.0867878	0.0178446	1.15316e-06	7738	GCST90027566	0.00304753	23.6477
1228	rs11110734	12	101667816	T	C	0.0881286	0.128847	0.0290875	9.43913e-06	7738	GCST90027566	0.00252934	19.6166
1229	rs2039970	13	60910291	T	C	0.633698	0.0761333	0.0170182	7.69011e-06	7738	GCST90027566	0.00257971	20.0082
1230	rs2199729	15	95204315	A	C	0.0812798	0.139488	0.0311437	7.50469e-06	7738	GCST90027566	0.00258571	20.0549
1231	rs17509881	16	65124400	A	T	0.0603708	0.176081	0.0358414	8.97977e-07	7738	GCST90027566	0.00310937	24.1291
1232	rs483485	18	77530693	T	C	0.917203	0.140699	0.0305173	4.01757e-06	7738	GCST90027566	0.0027395	21.251
1233	rs7268601	20	59629172	A	T	0.31818	0.0814429	0.0180135	6.14834e-06	7738	GCST90027566	0.00263474	20.4362
1234	rs12611718	2	177632714	A	G	0.554349	0.0747537	0.0166171	6.84019e-06	7738	GCST90027567	0.00260851	20.2322
1235	rs78561414	2	228834910	C	T	0.132735	-0.111273	0.0243866	5.04602e-06	7738	GCST90027567	0.00268336	20.8144
1236	rs62191280	2	242619175	C	G	0.168202	-0.1023	0.022186	4.00673e-06	7738	GCST90027567	0.00274016	21.2561
1237	rs114981645	4	7235183	A	G	0.0535532	-0.198497	0.0371633	9.23339e-08	7738	GCST90027567	0.00367325	28.521
1238	rs1335509	9	21753138	A	G	0.875546	-0.123858	0.0265736	3.14759e-06	7738	GCST90027567	0.00279964	21.7188
1239	rs2814198	10	134035314	G	A	0.81567	-0.0930354	0.0209704	9.14275e-06	7738	GCST90027567	0.00253718	19.6776
1240	rs1945878	11	81068570	C	T	0.841539	0.10788	0.0224058	1.47328e-06	7738	GCST90027567	0.00298699	23.1766
1241	rs73210347	13	59829586	T	A	0.0998431	0.131763	0.0278078	2.15469e-06	7738	GCST90027567	0.00289312	22.4461
1242	rs17565738	1	220454111	C	T	0.130595	0.109393	0.0244461	7.64603e-06	7738	GCST90027568	0.00258112	20.0192
1243	rs7422743	2	76674303	T	C	0.640166	0.0778904	0.0168419	3.74954e-06	7738	GCST90027568	0.00275651	21.3833
1244	rs949889	2	116156419	T	C	0.823369	-0.0989242	0.0207844	1.9403e-06	7738	GCST90027568	0.00291899	22.6474
1245	rs13013209	2	152500449	G	C	0.494561	-0.0755064	0.0169473	8.37498e-06	7738	GCST90027568	0.00255874	19.8452
1246	rs2356936	4	146983818	G	C	0.752605	-0.0826788	0.0185312	8.13489e-06	7738	GCST90027568	0.00256589	19.9008
1247	rs9404304	6	103485557	T	C	0.20735	0.0926412	0.0203797	5.47376e-06	7738	GCST90027568	0.00266334	20.6586
1248	rs4960720	7	155059791	G	T	0.841949	0.103922	0.0216546	1.59403e-06	7738	GCST90027568	0.00296753	23.0251
1249	rs7012282	8	17620546	C	G	0.130547	-0.108652	0.0237076	4.58312e-06	7738	GCST90027568	0.00270706	20.9986
1250	rs3858437	11	32385658	A	G	0.227581	0.08431	0.0188692	7.89079e-06	7738	GCST90027568	0.00257337	19.959
1251	rs112199808	19	35666550	A	C	0.0920788	-0.129859	0.028176	4.0489e-06	7738	GCST90027568	0.00273758	21.2361
1252	rs415502	20	54103522	C	A	0.539416	0.0706113	0.0159058	9.02281e-06	7738	GCST90027568	0.00254043	19.7028
1253	rs79744905	2	57311388	C	A	0.16705	0.0965123	0.0217047	8.72407e-06	7738	GCST90027569	0.0025487	19.7671
1254	rs7713337	5	75029784	C	T	0.348096	0.0823339	0.0171058	1.48519e-06	7738	GCST90027569	0.002985	23.1611
1255	rs2555143	11	6541580	G	T	0.611075	0.073762	0.0164806	7.61631e-06	7738	GCST90027569	0.00258208	20.0267
1256	rs1802608	11	71850722	T	C	0.0601283	-0.156526	0.0346435	6.23719e-06	7738	GCST90027569	0.00263121	20.4087
1257	rs3217852	12	4397766	C	G	0.221903	-0.0863884	0.0195063	9.47833e-06	7738	GCST90027569	0.00252833	19.6087
1258	rs1076198	17	31350133	T	G	0.171427	0.0948556	0.0212868	8.34754e-06	7738	GCST90027569	0.00255954	19.8514
1259	rs7236342	18	45875156	G	C	0.499865	-0.0790259	0.0163769	1.39686e-06	7738	GCST90027569	0.00300015	23.279
1260	rs12035670	1	52532634	T	C	0.332632	-0.0832324	0.0177472	2.73344e-06	7738	GCST90027570	0.00283442	21.9894
1261	rs67977127	2	100179357	G	C	0.157117	0.121055	0.0235185	2.64355e-07	7738	GCST90027570	0.0034122	26.4872
1262	rs72923573	2	193554633	A	G	0.115623	0.117939	0.0261704	6.58783e-06	7738	GCST90027570	0.00261775	20.3041
1263	rs838736	2	234324232	A	G	0.539543	0.0730335	0.0165018	9.60845e-06	7738	GCST90027570	0.00252498	19.5827
1264	rs10484603	6	155724578	G	A	0.105581	0.138656	0.0296705	2.96563e-06	7738	GCST90027570	0.00281432	21.833
1265	rs62444998	7	38373860	C	A	0.114578	-0.117753	0.025966	5.76285e-06	7738	GCST90027570	0.00265067	20.5601
1266	rs4917011	7	50251614	T	C	0.223025	-0.0923215	0.0197904	3.08675e-06	7738	GCST90027570	0.00280445	21.7562
1267	rs11259346	10	14838247	T	C	0.325841	0.0779607	0.0176125	9.58026e-06	7738	GCST90027570	0.0025257	19.5883
1268	rs117176738	11	72339729	G	A	0.0555993	-0.164783	0.0359195	4.48465e-06	7738	GCST90027570	0.0027124	21.0402
1269	rs141529746	19	6149947	A	G	0.15493	-0.104617	0.023567	9.03234e-06	7738	GCST90027570	0.00254017	19.7008
1270	rs2831866	21	29874982	A	G	0.0718476	-0.168153	0.0359473	2.90015e-06	7738	GCST90027570	0.00281983	21.8759
1271	rs9428255	1	119110848	T	C	0.915129	-0.13401	0.0299121	7.45967e-06	7738	GCST90027571	0.00258719	20.0664
1272	rs73021847	1	158980874	C	T	0.055348	0.167156	0.0378294	9.93013e-06	7738	GCST90027571	0.00251689	19.5198
1273	rs993597	3	67794218	G	A	0.752699	-0.0846073	0.0189502	8.01741e-06	7738	GCST90027571	0.00256946	19.9286
1274	rs1813601	4	21271512	C	A	0.701239	0.0790939	0.0177905	8.75464e-06	7738	GCST90027571	0.00254784	19.7604
1275	rs11732083	4	137349221	A	C	0.231878	0.0887252	0.0192215	3.91347e-06	7738	GCST90027571	0.00274596	21.3013
1276	rs1366290	8	59941575	G	A	0.469278	-0.07591	0.016073	2.32586e-06	7738	GCST90027571	0.00287426	22.2994
1277	rs7462652	8	135439952	G	C	0.52246	0.0731884	0.0159961	4.75349e-06	7738	GCST90027571	0.00269807	20.9287
1278	rs10792007	11	68728397	C	T	0.565991	0.0803808	0.0161686	6.64703e-07	7738	GCST90027571	0.00318379	24.7085
1279	rs2714053	11	123312063	G	A	0.598328	-0.0959623	0.017586	4.84967e-08	7738	GCST90027571	0.00383327	29.7683
1280	rs77651025	13	103878538	C	G	0.0568179	0.16522	0.0373153	9.52586e-06	7738	GCST90027571	0.0025271	19.5992
1281	rs2548882	16	78716583	C	A	0.822267	-0.100029	0.0215575	3.48232e-06	7738	GCST90027571	0.00277473	21.525
1282	rs1940600	18	5888920	T	G	0.59842	0.0791541	0.0169686	3.09017e-06	7738	GCST90027571	0.00280418	21.7541
1283	rs73401412	18	24097691	T	C	0.143375	-0.115537	0.024899	3.4802e-06	7738	GCST90027571	0.00277488	21.5262
1284	rs11090280	22	24028412	C	T	0.484462	0.0724173	0.0159664	5.74367e-06	7738	GCST90027571	0.00265149	20.5665
1285	rs5771226	22	50639528	C	T	0.535523	-0.0723826	0.0163305	9.32121e-06	7738	GCST90027571	0.00253243	19.6406
1286	rs7513344	1	4220095	A	C	0.0865728	0.181259	0.0301318	1.79283e-09	7738	GCST90027572	0.00465473	36.1774
1287	rs79033343	1	183289020	T	C	0.0748113	-0.137929	0.0304922	6.08504e-06	7738	GCST90027572	0.00263728	20.456
1288	rs1751578	1	208172725	T	C	0.446455	-0.0769954	0.0164974	3.05442e-06	7738	GCST90027572	0.00280705	21.7764
1289	rs62314649	4	137651020	A	G	0.144953	-0.108276	0.0234693	3.95956e-06	7738	GCST90027572	0.00274308	21.2788
1290	rs6879880	5	169646064	C	T	0.384954	0.0768625	0.0162327	2.18993e-06	7738	GCST90027572	0.00288912	22.415
1291	rs12530267	6	15736512	A	G	0.19027	0.0987123	0.0204932	1.45854e-06	7738	GCST90027572	0.00298947	23.1959
1292	rs11994131	8	132868221	G	A	0.453585	-0.0706273	0.0159416	9.4069e-06	7738	GCST90027572	0.00253018	19.6232
1293	rs12833807	12	94289723	G	C	0.464291	0.0764044	0.0162284	2.50084e-06	7738	GCST90027572	0.00285636	22.1601
1294	rs116996492	15	101676776	T	C	0.113678	-0.140893	0.0282078	5.88872e-07	7738	GCST90027572	0.00321377	24.9419
1295	rs2827430	21	23720260	A	G	0.077787	-0.140764	0.03022	3.19349e-06	7738	GCST90027572	0.00279607	21.691
1296	rs4818783	21	46916737	G	C	0.121313	-0.111704	0.024511	5.18188e-06	7738	GCST90027572	0.00267682	20.7635
1297	rs2235334	22	37904251	C	T	0.528302	-0.0835144	0.0157276	1.0959e-07	7738	GCST90027572	0.0036307	28.1894
1298	rs1807675	22	50067994	G	T	0.616935	-0.0726953	0.0163102	8.31006e-06	7738	GCST90027572	0.00256065	19.86
1299	rs2813909	1	244778044	T	C	0.220554	0.0906401	0.0193856	2.93053e-06	7738	GCST90027573	0.00281726	21.8559
1300	rs4581848	2	159280415	C	T	0.0517591	0.176156	0.0394872	8.15478e-06	7738	GCST90027573	0.00256529	19.8961
1301	rs75060356	6	168170440	A	G	0.201451	-0.0951399	0.0201767	2.41314e-06	7738	GCST90027573	0.00286517	22.2286
1302	rs1093520	7	98159418	G	T	0.915857	0.155616	0.033323	3.01309e-06	7738	GCST90027573	0.00281041	21.8026
1303	rs62568138	9	79596268	G	A	0.057462	0.161024	0.0355535	5.92486e-06	7738	GCST90027573	0.00264385	20.507
1304	rs113358976	12	78122978	C	A	0.0665154	0.1485	0.0333825	8.65009e-06	7738	GCST90027573	0.00255079	19.7834
1305	rs73200771	12	88286940	A	G	0.0520806	-0.174885	0.0358193	1.04793e-06	7738	GCST90027573	0.00307118	23.8318
1306	rs62097226	18	32384187	A	T	0.0639117	0.159255	0.0341364	3.08253e-06	7738	GCST90027573	0.00280479	21.7589
1307	rs7263922	20	50014608	T	C	0.232747	0.089691	0.0190361	2.45741e-06	7738	GCST90027573	0.00286068	22.1937
1308	rs136110	22	47369660	C	T	0.208243	0.095786	0.0202343	2.20302e-06	7738	GCST90027573	0.00288765	22.4035
1309	rs10515768	5	158084494	C	T	0.494986	0.0758433	0.0166525	5.25187e-06	7738	GCST90027574	0.00267352	20.7378
1310	rs1221558	6	91109033	T	G	0.805197	-0.097888	0.0208796	2.75617e-06	7738	GCST90027574	0.00283238	21.9736
1311	rs734738	6	134568921	T	C	0.544809	0.0769765	0.0172771	8.37302e-06	7738	GCST90027574	0.00255879	19.8456
1312	rs7798564	7	21965073	T	C	0.82517	-0.0977785	0.0211209	3.66629e-06	7738	GCST90027574	0.00276204	21.4263
1313	rs7989040	13	104401268	A	G	0.084858	-0.14697	0.0303512	1.2835e-06	7738	GCST90027574	0.00302106	23.4417
1314	rs75967282	17	59520438	C	G	0.0514132	-0.191576	0.0375793	3.43413e-07	7738	GCST90027574	0.00334734	25.982
1315	rs6504045	17	59555112	G	A	0.265218	0.0847977	0.0181586	3.0143e-06	7738	GCST90027574	0.00281031	21.8018
1316	rs11693339	2	60230735	C	T	0.296342	-0.1592	0.0343571	3.59209e-06	7738	GCST90027575	0.00276708	21.4655
1317	rs73883495	3	179789741	T	A	0.112841	-0.22072	0.049573	8.49089e-06	7738	GCST90027575	0.00255536	19.8189
1318	rs12218078	10	122398936	A	C	0.104227	-0.230734	0.0509749	5.99898e-06	7738	GCST90027575	0.00264079	20.4832
1319	rs78044740	17	30937416	G	A	0.0565355	0.312579	0.0672004	3.29603e-06	7738	GCST90027575	0.00278828	21.6304
1320	rs1006589	17	77263133	C	T	0.407314	0.153638	0.0337613	5.34637e-06	7738	GCST90027575	0.00266913	20.7037
1321	rs17033379	2	45511734	C	G	0.144102	-0.120386	0.0256997	2.80884e-06	7738	GCST90027576	0.00282771	21.9372
1322	rs6730157	2	135907088	G	A	0.268673	-0.0966221	0.0203381	2.02628e-06	7738	GCST90027576	0.00290829	22.5641
1323	rs3774046	3	170737003	G	A	0.169099	0.108148	0.024014	6.68374e-06	7738	GCST90027576	0.0026142	20.2764
1324	rs12511142	4	185179375	A	C	0.532631	0.0797793	0.0179054	8.36565e-06	7738	GCST90027576	0.00255901	19.8473
1325	rs2961771	5	151880286	T	C	0.214148	0.101917	0.0220452	3.78096e-06	7738	GCST90027576	0.00275445	21.3673
1326	rs61406022	5	178197894	A	G	0.23517	0.101809	0.0220395	3.84838e-06	7738	GCST90027576	0.0027501	21.3334
1327	rs2903400	7	70270672	T	G	0.210115	-0.106115	0.0230007	3.95856e-06	7738	GCST90027576	0.00274314	21.2793
1328	rs117882621	9	136410371	G	C	0.0745627	-0.178562	0.0392434	5.36158e-06	7738	GCST90027576	0.00266843	20.6982
1329	rs10146289	14	32941522	A	G	0.413617	0.082696	0.0186892	9.65271e-06	7738	GCST90027576	0.00252385	19.5739
1330	rs34824853	17	18219742	A	G	0.0632517	-0.188816	0.0426358	9.48524e-06	7738	GCST90027576	0.00252815	19.6073
1331	rs142578694	19	12867770	T	C	0.170457	-0.116457	0.0249979	3.18264e-06	7738	GCST90027576	0.00279691	21.6976
1332	rs4648487	1	3285304	C	T	0.387593	-0.145884	0.0316974	4.17638e-06	7738	GCST90027577	0.00272995	21.1767
1333	rs11686319	2	177621519	A	G	0.194749	0.187164	0.0402541	3.32646e-06	7738	GCST90027577	0.00278601	21.6128
1334	rs996426	2	190441491	C	A	0.278287	0.167575	0.0349441	1.62262e-06	7738	GCST90027577	0.00296314	22.991
1335	rs9994112	4	85285196	A	G	0.197016	0.180107	0.0403597	8.09968e-06	7738	GCST90027577	0.00256695	19.909
1336	rs1419253	9	19892748	G	A	0.371009	0.152911	0.0336211	5.41416e-06	7738	GCST90027577	0.00266603	20.6795
1337	rs142500830	9	93128856	A	G	0.0514504	-0.322874	0.0706945	4.94334e-06	7738	GCST90027577	0.00268843	20.8537
1338	rs1784430	11	102474813	T	C	0.606237	-0.149956	0.0327002	4.52292e-06	7738	GCST90027577	0.00271031	21.024
1339	rs2507904	11	115001610	C	T	0.530025	-0.13966	0.0312578	7.89589e-06	7738	GCST90027577	0.00257322	19.9578
1340	rs7322087	13	22789521	T	G	0.0967722	-0.254636	0.056934	7.73193e-06	7738	GCST90027577	0.00257837	19.9979
1341	rs77859481	13	101888058	T	C	0.0999669	0.249398	0.0546238	4.97726e-06	7738	GCST90027577	0.00268674	20.8406
1342	rs3861491	14	50440474	G	A	0.66192	-0.171693	0.0348592	8.42123e-07	7738	GCST90027577	0.00312525	24.2527
1343	rs148303468	17	5001547	T	C	0.200859	0.177441	0.0387795	4.74749e-06	7738	GCST90027577	0.00269838	20.9311
1344	rs12035670	1	52532634	T	C	0.332632	0.081705	0.0176762	3.79477e-06	7738	GCST90027578	0.00275355	21.3603
1345	rs115981692	1	216168988	A	G	0.052016	0.168762	0.0360659	2.87917e-06	7738	GCST90027578	0.00282162	21.8898
1346	rs12623606	2	6760635	G	A	0.53817	-0.0734709	0.0162693	6.30398e-06	7738	GCST90027578	0.00262859	20.3883
1347	rs13016472	2	127501263	T	C	0.365216	0.0804267	0.0172383	3.07734e-06	7738	GCST90027578	0.0028052	21.7621
1348	rs10026887	4	63097935	T	C	0.309497	-0.0774366	0.0175062	9.7164e-06	7738	GCST90027578	0.00252223	19.5613
1349	rs2168031	4	177259491	A	G	0.133681	0.127102	0.0252894	5.01065e-07	7738	GCST90027578	0.00325375	25.2532
1350	rs34566098	10	126860657	G	A	0.0538268	0.176661	0.0381057	3.55059e-06	7738	GCST90027578	0.00276994	21.4878
1351	rs7998195	13	55099016	C	T	0.157971	0.0992887	0.0221857	7.62845e-06	7738	GCST90027578	0.00258169	20.0236
1352	rs35778179	14	92835973	T	C	0.0884996	-0.139098	0.0312106	8.32144e-06	7738	GCST90027578	0.00256031	19.8574
1353	rs79017683	16	77972474	T	C	0.0665022	-0.174312	0.0382226	5.10502e-06	7738	GCST90027578	0.0026805	20.7921
1354	rs12976953	19	52779460	T	C	0.0983496	0.134427	0.0281616	1.81123e-06	7738	GCST90027578	0.00293598	22.7797
1355	rs10801008	1	190995271	T	C	0.204592	-0.0989151	0.0204746	1.35773e-06	7738	GCST90027579	0.00300717	23.3336
1356	rs7527876	1	242928602	C	T	0.177998	-0.100104	0.0214414	3.03077e-06	7738	GCST90027579	0.00280896	21.7913
1357	rs62167974	2	142162513	A	T	0.416264	-0.0760486	0.0169943	7.64307e-06	7738	GCST90027579	0.00258122	20.02
1358	rs2895633	5	144586523	A	C	0.416051	-0.0828222	0.0167918	8.12643e-07	7738	GCST90027579	0.00313407	24.3214
1359	rs396769	5	165313869	C	T	0.22785	0.0928377	0.0202644	4.62078e-06	7738	GCST90027579	0.00270504	20.983
1360	rs2768981	6	6929057	G	C	0.285092	0.0847845	0.0189508	7.67971e-06	7738	GCST90027579	0.00258004	20.0108
1361	rs12201310	6	10213643	A	C	0.129567	-0.120363	0.0246445	1.0398e-06	7738	GCST90027579	0.00307311	23.8468
1362	rs13205108	6	36900403	T	C	0.0754677	0.140698	0.0315456	8.19007e-06	7738	GCST90027579	0.00256422	19.8878
1363	rs4870408	6	156290325	C	T	0.0829161	0.137155	0.0301954	5.56519e-06	7738	GCST90027579	0.00265926	20.6269
1364	rs2137304	8	23415240	A	G	0.0902271	-0.156047	0.028477	4.25881e-08	7738	GCST90027579	0.00386557	30.0201
1365	rs12336386	9	118124074	A	G	0.148984	-0.110372	0.0230925	1.75662e-06	7738	GCST90027579	0.00294354	22.8385
1366	rs61828192	10	8881717	G	C	0.141527	0.109316	0.0242723	6.67658e-06	7738	GCST90027579	0.00261446	20.2785
1367	rs4551833	12	43104353	G	T	0.054037	-0.169028	0.0363326	3.28343e-06	7738	GCST90027579	0.00278922	21.6378
1368	rs12877628	13	110340491	A	G	0.117642	-0.147379	0.0328665	7.32005e-06	7738	GCST90027579	0.00259183	20.1025
1369	rs132685	22	36576231	C	G	0.291621	0.0872357	0.0188637	3.7546e-06	7738	GCST90027579	0.00275617	21.3807
1370	rs1521646	2	213044255	C	G	0.485067	-0.17565	0.0389423	6.46659e-06	7738	GCST90027580	0.00262232	20.3396
1371	rs3861977	6	157803648	T	A	0.123317	0.27831	0.0616502	6.35118e-06	7738	GCST90027580	0.00262675	20.3741
1372	rs28433201	7	21171589	C	A	0.103038	0.30954	0.0625379	7.43506e-07	7738	GCST90027580	0.00315606	24.4926
1373	rs610790	11	86208644	T	C	0.306114	-0.194498	0.0416848	3.07226e-06	7738	GCST90027580	0.00280561	21.7653
1374	rs6705904	2	65770031	G	T	0.607331	0.0795887	0.0165053	1.42126e-06	7738	GCST90027581	0.00299587	23.2457
1375	rs61798216	4	36459051	G	A	0.113463	-0.122536	0.0264795	3.69989e-06	7738	GCST90027581	0.00275979	21.4088
1376	rs73035953	5	9599686	A	G	0.182607	-0.0971018	0.02114	4.36329e-06	7738	GCST90027581	0.00271916	21.0928
1377	rs221841	5	18186954	C	T	0.506578	0.0736637	0.0161252	4.91876e-06	7738	GCST90027581	0.00268965	20.8633
1378	rs2634527	8	59499389	C	T	0.498507	-0.0791804	0.0168003	2.44055e-06	7738	GCST90027581	0.00286238	22.207
1379	rs74949229	10	9526946	A	G	0.0937926	-0.136508	0.0284225	1.56458e-06	7738	GCST90027581	0.00297214	23.061
1380	rs12415307	10	103076252	G	A	0.28948	-0.0897529	0.0183935	1.06303e-06	7738	GCST90027581	0.00306764	23.8043
1381	rs3785822	17	59556923	A	G	0.178252	0.0988308	0.0211211	2.87945e-06	7738	GCST90027581	0.00282159	21.8896
1382	rs5756419	22	37346295	A	T	0.29333	0.0798299	0.0178543	7.7786e-06	7738	GCST90027581	0.00257689	19.9864
1383	rs16824588	1	1900232	C	T	0.41912	-0.0758233	0.0167556	6.03223e-06	7738	GCST90027582	0.00263943	20.4727
1384	rs9428065	1	88831574	T	C	0.794241	0.0918662	0.0207423	9.47053e-06	7738	GCST90027582	0.00252853	19.6103
1385	rs72775871	2	12075936	A	G	0.0768355	-0.143865	0.0322042	7.92146e-06	7738	GCST90027582	0.00257242	19.9516
1386	rs60960031	2	21530659	A	G	0.400586	-0.0818261	0.0169698	1.42225e-06	7738	GCST90027582	0.00299569	23.2443
1387	rs3936142	2	134471302	A	G	0.702293	0.0830346	0.0184747	6.97346e-06	7738	GCST90027582	0.00260376	20.1953
1388	rs936232	4	25813070	A	G	0.354711	-0.0793088	0.0173543	4.87793e-06	7738	GCST90027582	0.00269171	20.8792
1389	rs10065090	5	18433482	G	A	0.0803112	0.136917	0.0304984	7.14571e-06	7738	GCST90027582	0.00259776	20.1486
1390	rs17110951	5	149528418	C	G	0.0679397	-0.169484	0.0369058	4.38317e-06	7738	GCST90027582	0.00271804	21.0841
1391	rs17176180	14	70717426	A	G	0.164509	-0.107894	0.0243533	9.40724e-06	7738	GCST90027582	0.00253018	19.6231
1392	rs10408553	19	53441061	A	G	0.205165	0.0997311	0.0213437	2.97382e-06	7738	GCST90027582	0.00281364	21.8277
1393	rs2838700	21	46235913	T	C	0.103103	0.128519	0.0283814	5.94662e-06	7738	GCST90027582	0.00264295	20.5
1394	rs9681001	3	129719723	T	C	0.1627	-0.100325	0.0222674	6.62297e-06	7738	GCST90027583	0.00261644	20.2939
1395	rs62335957	5	1651198	G	T	0.0738816	-0.152282	0.0310489	9.36273e-07	7738	GCST90027583	0.00309904	24.0487
1396	rs113333050	7	136417370	T	C	0.0707679	-0.146766	0.0322778	5.44263e-06	7738	GCST90027583	0.00266474	20.6695
1397	rs2381195	9	5145887	C	T	0.475705	0.0731366	0.0162834	7.07282e-06	7738	GCST90027583	0.00260028	20.1682
1398	rs9630400	14	71129209	G	C	0.326503	-0.0786746	0.0173119	5.50569e-06	7738	GCST90027583	0.0026619	20.6475
1399	rs1719290	15	65132236	T	C	0.389749	-0.0762109	0.0165576	4.1689e-06	7738	GCST90027583	0.00273039	21.1801
1400	rs2620049	17	71839114	A	G	0.0844744	-0.131349	0.0295233	8.62691e-06	7738	GCST90027583	0.00255145	19.7885
1401	rs144373948	22	43888228	G	A	0.586092	-0.0797501	0.0165006	1.34371e-06	7738	GCST90027583	0.00300973	23.3536
1402	rs72697193	4	161432924	T	C	0.115289	0.163585	0.0341381	1.65229e-06	7738	GCST90027584	0.00295866	22.9561
1403	rs12208192	6	14871551	C	G	0.253754	0.115602	0.0248543	3.30032e-06	7738	GCST90027584	0.00278796	21.6279
1404	rs72958820	6	75293345	T	C	0.0539994	0.223922	0.0481355	3.2886e-06	7738	GCST90027584	0.00278883	21.6348
1405	rs17860736	6	170615908	A	G	0.0534558	0.227408	0.0514809	9.99267e-06	7738	GCST90027584	0.00251535	19.5078
1406	rs11136990	8	6098333	G	A	0.176978	-0.130281	0.0284056	4.50824e-06	7738	GCST90027584	0.00271111	21.0302
1407	rs56059900	8	50785702	A	G	0.0664638	0.192896	0.0432582	8.22749e-06	7738	GCST90027584	0.0025631	19.8791
1408	rs12681707	8	75051236	T	C	0.143991	0.137286	0.0302121	5.51801e-06	7738	GCST90027584	0.00266135	20.6432
1409	rs7859760	9	118125741	G	T	0.517574	0.0942974	0.0212328	8.94926e-06	7738	GCST90027584	0.00254244	19.7184
1410	rs181499	10	119183424	T	G	0.391915	0.103319	0.0229898	6.98522e-06	7738	GCST90027584	0.00260335	20.1921
1411	rs10161329	12	41696122	A	G	0.130885	-0.141329	0.0316806	8.15602e-06	7738	GCST90027584	0.00256525	19.8958
1412	rs61992534	14	102721439	A	G	0.150825	-0.144107	0.03166	5.32163e-06	7738	GCST90027584	0.00267027	20.7125
1413	rs12591343	15	29887121	G	C	0.200701	-0.11752	0.0265516	9.5958e-06	7738	GCST90027584	0.0025253	19.5852
1414	rs1810574	20	1872232	T	C	0.943723	0.247719	0.0550425	6.77925e-06	7738	GCST90027584	0.00261071	20.2493
1415	rs34466545	20	42079587	A	G	0.364594	-0.103939	0.0231795	7.32294e-06	7738	GCST90027584	0.00259174	20.1018
1416	rs13388077	2	124367989	T	C	0.120233	0.124899	0.025869	1.37803e-06	7738	GCST90027585	0.0030035	23.3051
1417	rs17761209	8	2666481	G	C	0.123577	-0.112449	0.0254194	9.70099e-06	7738	GCST90027585	0.00252262	19.5644
1418	rs739677	11	2473980	A	G	0.784264	-0.0948002	0.0202008	2.69378e-06	7738	GCST90027585	0.00283803	22.0175
1419	rs1873661	14	99480422	T	G	0.483485	-0.0787015	0.0172679	5.17213e-06	7738	GCST90027585	0.00267729	20.7671
1420	rs12149972	17	58813056	G	C	0.083861	-0.138469	0.0306972	6.45838e-06	7738	GCST90027585	0.00262263	20.3421
1421	rs5996309	22	43714716	G	A	0.558541	-0.0814187	0.017727	4.37071e-06	7738	GCST90027585	0.00271874	21.0895
1422	rs13396356	2	44120182	T	A	0.0637442	0.150242	0.0339083	9.38631e-06	7738	GCST90027586	0.00253072	19.6273
1423	rs149941003	2	67966251	T	C	0.0794853	-0.140433	0.031598	8.81566e-06	7738	GCST90027586	0.00254613	19.7472
1424	rs271787	5	33410770	C	T	0.100812	0.141461	0.0267929	1.29314e-07	7738	GCST90027586	0.00358961	27.8692
1425	rs78718945	9	15666414	A	G	0.063472	-0.157783	0.0345974	5.10239e-06	7738	GCST90027586	0.00268063	20.7931
1426	rs75292198	10	6813426	T	C	0.101679	0.134426	0.0291059	3.86517e-06	7738	GCST90027586	0.00274902	21.3251
1427	rs17129454	10	113756550	C	G	0.0582692	-0.161589	0.0343715	2.58584e-06	7738	GCST90027586	0.00284812	22.096
1428	rs77117941	12	69500397	G	T	0.0818668	0.143427	0.0295413	1.20308e-06	7738	GCST90027586	0.00303705	23.5662
1429	rs8001568	13	22440529	C	T	0.0931111	0.12943	0.0288084	7.02996e-06	7738	GCST90027586	0.00260178	20.1799
1430	rs12921427	16	13877795	C	A	0.896573	-0.124305	0.0272809	5.20191e-06	7738	GCST90027586	0.00267587	20.7561
1431	rs11079051	17	40846131	C	A	0.590187	-0.0755773	0.0165077	4.68747e-06	7738	GCST90027586	0.00270151	20.9555
1432	rs10496240	2	80607670	G	A	0.205664	-0.0961367	0.0200962	1.71999e-06	7738	GCST90027587	0.00294875	22.879
1433	rs13096036	3	113309928	G	A	0.075084	-0.141659	0.0306065	3.68519e-06	7738	GCST90027587	0.00276077	21.4165
1434	rs28380805	6	31310115	C	G	0.144029	-0.113866	0.022832	6.12848e-07	7738	GCST90027587	0.00320389	24.865
1435	rs497388	6	149678422	C	T	0.910358	-0.128934	0.028573	6.40911e-06	7738	GCST90027587	0.00262452	20.3567
1436	rs10812126	9	2499251	C	T	0.528559	-0.0764608	0.0162214	2.43395e-06	7738	GCST90027587	0.00286305	22.2122
1437	rs67123329	10	31089392	A	G	0.171098	0.0979587	0.0217071	6.39906e-06	7738	GCST90027587	0.0026249	20.3597
1438	rs697368	10	125216011	C	T	0.746264	-0.0870071	0.0188301	3.82573e-06	7738	GCST90027587	0.00275155	21.3447
1439	rs2287554	12	108956357	T	C	0.417357	0.0739525	0.0165623	8.00266e-06	7738	GCST90027587	0.00256991	19.9321
1440	rs78003847	17	1639074	A	G	0.0602869	-0.149041	0.0337337	9.95449e-06	7738	GCST90027587	0.00251629	19.5151
1441	rs17601633	17	59554377	G	A	0.360364	0.0772012	0.0166346	3.467e-06	7738	GCST90027587	0.00277581	21.5335
1442	rs6108110	20	8112399	T	C	0.188376	-0.0980389	0.0211132	3.42573e-06	7738	GCST90027587	0.00277876	21.5564
1443	rs6022157	20	51532070	C	A	0.547714	-0.0779399	0.016697	3.04277e-06	7738	GCST90027587	0.00280799	21.7838
1444	rs6673038	1	9037546	A	G	0.313532	-0.108493	0.0222817	1.12071e-06	7738	GCST90027588	0.00305458	23.7026
1445	rs35989200	1	161574305	G	A	0.222871	-0.118268	0.0254197	3.27767e-06	7738	GCST90027588	0.00278966	21.6411
1446	rs10926878	1	242995203	A	G	0.338946	-0.115287	0.0252513	4.98112e-06	7738	GCST90027588	0.00268655	20.8391
1447	rs9843052	3	88683452	T	C	0.387586	0.0928302	0.020494	5.90869e-06	7738	GCST90027588	0.00264452	20.5123
1448	rs4833077	4	38646376	A	T	0.711889	-0.11289	0.0219353	2.65389e-07	7738	GCST90027588	0.00341123	26.4796
1449	rs2214921	7	20021866	C	T	0.451155	0.0970074	0.0207363	2.89498e-06	7738	GCST90027588	0.00282026	21.8793
1450	rs17155574	7	81477236	T	C	0.132159	0.142716	0.0295391	1.35574e-06	7738	GCST90027588	0.00300753	23.3364
1451	rs4732939	8	29260139	A	G	0.182099	-0.115704	0.0254458	5.43981e-06	7738	GCST90027588	0.00266487	20.6705
1452	rs10815601	9	7351774	A	T	0.243727	-0.110624	0.0235147	2.54506e-06	7738	GCST90027588	0.00285204	22.1265
1453	rs474884	9	33253833	C	T	0.123855	0.135264	0.030435	8.81525e-06	7738	GCST90027588	0.00254615	19.7473
1454	rs1027949	12	110430968	G	A	0.145409	0.143992	0.0284523	4.17463e-07	7738	GCST90027588	0.00329896	25.6053
1455	rs17824268	14	64467727	C	T	0.0775349	-0.207447	0.03728	2.62792e-08	7738	GCST90027588	0.00398567	30.9565
1456	rs73391984	15	37885889	A	T	0.250723	0.103646	0.0233167	8.7843e-06	7738	GCST90027588	0.00254701	19.754
1457	rs10402901	19	53440375	C	T	0.195042	0.114495	0.0253288	6.17415e-06	7738	GCST90027588	0.00263371	20.4282
1458	rs1573442	21	19678760	A	G	0.362316	-0.102007	0.0218574	3.05754e-06	7738	GCST90027588	0.00280679	21.7745
1459	rs12145292	1	9118596	A	C	0.266384	-0.120792	0.0254599	2.09127e-06	7738	GCST90027589	0.00290049	22.5035
1460	rs10157025	1	48103092	C	T	0.302832	-0.110868	0.0248192	7.93155e-06	7738	GCST90027589	0.00257211	19.9491
1461	rs6429177	1	240225420	A	C	0.481367	-0.100882	0.022743	9.176e-06	7738	GCST90027589	0.00253629	19.6706
1462	rs11127546	3	76547588	T	C	0.365695	-0.124979	0.0237293	1.38787e-07	7738	GCST90027589	0.00357206	27.7325
1463	rs904477	4	129522518	A	G	0.349661	0.11731	0.0239144	9.32234e-07	7738	GCST90027589	0.00310011	24.057
1464	rs13125215	4	146961679	C	T	0.621948	0.118644	0.0230358	2.59883e-07	7738	GCST90027589	0.00341643	26.5201
1465	rs4256433	6	33956472	C	T	0.698956	0.137098	0.0283429	1.31736e-06	7738	GCST90027589	0.00301462	23.3917
1466	rs1975618	8	6355534	T	A	0.277249	-0.114452	0.024993	4.66455e-06	7738	GCST90027589	0.00270272	20.9649
1467	rs57864512	8	76286553	C	T	0.0888622	-0.183386	0.0414208	9.5378e-06	7738	GCST90027589	0.00252679	19.5968
1468	rs17777155	9	18201242	G	A	0.115057	-0.17509	0.036786	1.9389e-06	7738	GCST90027589	0.00291917	22.6488
1469	rs7468500	9	36009033	G	A	0.245053	-0.120484	0.0259728	3.50326e-06	7738	GCST90027589	0.00277325	21.5135
1470	rs6539151	12	104806232	C	T	0.0545336	-0.225839	0.0502025	6.84132e-06	7738	GCST90027589	0.00260847	20.2319
1471	rs12974688	19	56264150	C	T	0.779169	-0.126722	0.0281725	6.85753e-06	7738	GCST90027589	0.00260788	20.2273
1472	rs1757700	20	62140179	T	C	0.878115	-0.179474	0.0395622	5.71991e-06	7738	GCST90027589	0.00265251	20.5744
1473	rs9678313	2	7632963	A	T	0.383104	-0.154784	0.0347838	8.59164e-06	7738	GCST90027590	0.00255246	19.7964
1474	rs140774942	2	141792062	G	C	0.373978	0.160978	0.0348471	3.8457e-06	7738	GCST90027590	0.00275027	21.3347
1475	rs2566156	4	39010971	T	A	0.758147	-0.211024	0.0431455	1.00329e-06	7738	GCST90027590	0.00308194	23.9156
1476	rs7736485	5	41297932	C	G	0.295741	-0.172725	0.037459	4.0066e-06	7738	GCST90027590	0.00274017	21.2562
1477	rs7709170	5	172407722	A	G	0.0844097	-0.29571	0.0624037	2.15128e-06	7738	GCST90027590	0.00289351	22.4492
1478	rs947089	10	31054068	T	A	0.509398	-0.155912	0.0344969	6.19592e-06	7738	GCST90027590	0.00263284	20.4214
1479	rs79050429	11	32397879	A	G	0.0670987	0.330161	0.0735189	7.09465e-06	7738	GCST90027590	0.00259952	20.1623
1480	rs7111149	11	130458329	G	A	0.551132	-0.159116	0.0338914	2.66785e-06	7738	GCST90027590	0.00284042	22.036
1481	rs12370008	12	88185792	T	C	0.26683	-0.202656	0.0393497	2.60303e-07	7738	GCST90027590	0.00341603	26.517
1482	rs143123895	1	33896075	C	G	0.0527531	-0.266546	0.0584856	5.17755e-06	7738	GCST90027591	0.00267703	20.7651
1483	rs11127546	3	76547588	T	C	0.361736	-0.122309	0.0261994	3.03609e-06	7738	GCST90027591	0.00280853	21.788
1484	rs904477	4	129522518	A	G	0.350847	0.130923	0.0264873	7.69873e-07	7738	GCST90027591	0.00314744	24.4255
1485	rs4376168	4	146964088	T	G	0.791977	0.136769	0.030574	7.69964e-06	7738	GCST90027591	0.0025794	20.0059
1486	rs867279	5	147966019	G	A	0.129206	-0.172952	0.0383065	6.3329e-06	7738	GCST90027591	0.00262746	20.3796
1487	rs6975001	7	17617132	G	C	0.715942	0.131293	0.0277397	2.21181e-06	7738	GCST90027591	0.00288666	22.3959
1488	rs1353171	8	119872998	C	G	0.685913	0.126243	0.027356	3.9343e-06	7738	GCST90027591	0.00274465	21.2911
1489	rs80113686	9	18127674	C	G	0.112653	-0.212981	0.0412569	2.43907e-07	7738	GCST90027591	0.00343216	26.6427
1490	rs10885766	10	117435424	A	G	0.126579	-0.174391	0.0391878	8.58137e-06	7738	GCST90027591	0.00255275	19.7986
1491	rs4631866	11	41057577	A	G	0.511771	0.112825	0.024948	6.11386e-06	7738	GCST90027591	0.00263612	20.4469
1492	rs11614816	12	5457372	C	T	0.287475	0.129523	0.027699	2.92416e-06	7738	GCST90027591	0.00281779	21.86
1493	rs79754311	12	20129090	C	A	0.0591669	-0.274184	0.053266	2.6407e-07	7738	GCST90027591	0.00341247	26.4893
1494	rs8014026	14	26650090	A	T	0.259994	0.126787	0.0286664	9.74149e-06	7738	GCST90027591	0.0025216	19.5564
1495	rs8055404	16	7745047	G	A	0.363206	0.114493	0.0255687	7.53938e-06	7738	GCST90027591	0.00258457	20.0461
1496	rs2096489	21	33382820	T	C	0.212284	-0.140104	0.0306707	4.9237e-06	7738	GCST90027591	0.00268941	20.8613
1497	rs34631763	1	92948938	T	C	0.0525127	0.171802	0.0368172	3.06572e-06	7738	GCST90027592	0.00280614	21.7694
1498	rs115981692	1	216168988	A	G	0.052016	0.163905	0.036126	5.70543e-06	7738	GCST90027592	0.00265313	20.5792
1499	rs13016472	2	127501263	T	C	0.365216	0.0835176	0.017267	1.31923e-06	7738	GCST90027592	0.00301427	23.3889
1500	rs112214356	3	195923985	C	T	0.081092	-0.142819	0.0299741	1.89103e-06	7738	GCST90027592	0.00292534	22.6968
1501	rs10026887	4	63097935	T	C	0.309497	-0.0821104	0.0175353	2.83301e-06	7738	GCST90027592	0.0028256	21.9208
1502	rs2305506	4	177241136	T	C	0.121951	0.125303	0.0260045	1.44645e-06	7738	GCST90027592	0.00299153	23.2119
1503	rs7909120	10	125640380	T	C	0.293419	-0.0949316	0.0188646	4.84739e-07	7738	GCST90027592	0.00326195	25.3171
1504	rs2992878	13	95982346	A	G	0.0676559	-0.148241	0.0330707	7.37535e-06	7738	GCST90027592	0.00258998	20.0881
1505	rs72731514	14	69200264	C	T	0.056733	0.159702	0.03511	5.40028e-06	7738	GCST90027592	0.00266666	20.6845
1506	rs35778179	14	92835973	T	C	0.0884996	-0.142549	0.0312626	5.12222e-06	7738	GCST90027592	0.00267967	20.7857
1507	rs3785822	17	59556923	A	G	0.17816	0.0962162	0.021084	5.03141e-06	7738	GCST90027592	0.00268408	20.8199
1508	rs12976953	19	52779460	T	C	0.0983496	0.128883	0.0282085	4.90223e-06	7738	GCST90027592	0.00269048	20.8697
1509	rs3792267	2	241531174	A	G	0.260377	-0.18953	0.0398733	2.00122e-06	7738	GCST90027593	0.00291136	22.588
1510	rs17035816	4	158088464	G	A	0.0550314	0.338356	0.0765185	9.78416e-06	7738	GCST90027593	0.00252052	19.5481
1511	rs12670364	7	8328880	T	C	0.0808324	-0.291836	0.0652628	7.76003e-06	7738	GCST90027593	0.00257748	19.9909
1512	rs2968511	7	71810805	G	C	0.328169	0.168322	0.0379565	9.22444e-06	7738	GCST90027593	0.002535	19.6606
1513	rs4768167	12	40061354	T	G	0.830486	-0.216629	0.0466189	3.37117e-06	7738	GCST90027593	0.00278272	21.5872
1514	rs10219622	12	128246843	A	G	0.576107	0.161208	0.0362902	8.90441e-06	7738	GCST90027593	0.00254367	19.728
1515	rs2300878	14	69403714	G	A	0.464045	-0.155994	0.0346216	6.61636e-06	7738	GCST90027593	0.00261669	20.2958
1516	rs72995495	19	8260412	C	A	0.0530657	-0.393466	0.0876548	7.16211e-06	7738	GCST90027593	0.0025972	20.1442
1517	rs2737651	1	200036052	C	T	0.157242	-0.0980458	0.0217422	6.49895e-06	7738	GCST90027594	0.00262109	20.3301
1518	rs7589782	2	216454245	T	C	0.0783541	0.142071	0.0294218	1.37381e-06	7738	GCST90027594	0.00300426	23.311
1519	rs55754265	3	49687486	T	C	0.15878	-0.100856	0.0215998	3.02228e-06	7738	GCST90027594	0.00280965	21.7967
1520	rs9999406	4	54381345	C	T	0.534069	-0.072055	0.0163034	9.88721e-06	7738	GCST90027594	0.00251795	19.528
1521	rs7700033	4	94121401	A	C	0.589881	0.0750812	0.0159171	2.39337e-06	7738	GCST90027594	0.0028672	22.2444
1522	rs28404149	4	147298708	A	G	0.145481	0.100438	0.0222011	6.06761e-06	7738	GCST90027594	0.00263799	20.4615
1523	rs7377535	4	189064498	A	G	0.630164	-0.0757541	0.0163952	3.82839e-06	7738	GCST90027594	0.00275138	21.3434
1524	rs12515947	5	123050342	A	G	0.547945	-0.0791647	0.015697	4.57572e-07	7738	GCST90027594	0.00327624	25.4283
1525	rs1926092	6	133701964	T	G	0.204261	0.0940404	0.0208728	6.62499e-06	7738	GCST90027594	0.00261637	20.2933
1526	rs1408765	8	139072852	G	A	0.573549	-0.0729139	0.0161251	6.13237e-06	7738	GCST90027594	0.00263538	20.4412
1527	rs7997810	13	53379240	A	G	0.358779	0.0785295	0.0164352	1.76938e-06	7738	GCST90027594	0.00294176	22.8246
1528	rs62072709	17	54936652	C	T	0.731824	-0.0979355	0.0185586	1.31244e-07	7738	GCST90027594	0.00358593	27.8406
1529	rs7222575	17	79303222	C	A	0.234593	-0.0891912	0.0186944	1.83306e-06	7738	GCST90027594	0.00293303	22.7566
1530	rs149854766	18	49864230	T	A	0.06483	-0.153124	0.0343351	8.20844e-06	7738	GCST90027594	0.00256367	19.8836
1531	rs79257569	19	6965739	A	G	0.122217	-0.115155	0.0257427	7.70124e-06	7738	GCST90027594	0.00257935	20.0055
1532	rs6043418	20	15647740	A	G	0.557127	0.0789955	0.0160474	8.53872e-07	7738	GCST90027594	0.00312182	24.2261
1533	rs72831788	2	103977499	C	T	0.104502	-0.124701	0.0268023	3.27762e-06	7738	GCST90027595	0.00278966	21.6412
1534	rs1263629	2	207936911	G	A	0.181109	0.102583	0.0209988	1.03341e-06	7738	GCST90027595	0.00307463	23.8587
1535	rs6804526	3	192089178	G	A	0.170134	0.111336	0.0214587	2.12157e-07	7738	GCST90027595	0.00346675	26.9121
1536	rs4958506	5	151347364	A	G	0.398147	0.0743958	0.0167606	9.04865e-06	7738	GCST90027595	0.00253972	19.6973
1537	rs17366560	10	43856612	T	A	0.0610195	0.166331	0.0353081	2.46702e-06	7738	GCST90027595	0.00285972	22.1862
1538	rs505128	11	116273511	C	T	0.353709	-0.0773775	0.0168186	4.21044e-06	7738	GCST90027595	0.00272794	21.1611
1539	rs8004382	14	21155393	G	A	0.500582	-0.0730588	0.0161353	5.95796e-06	7738	GCST90027595	0.00264248	20.4964
1540	rs17829116	14	95944478	A	G	0.183342	0.102872	0.0217188	2.17391e-06	7738	GCST90027595	0.00289093	22.4291
1541	rs4777110	15	69383785	T	C	0.580713	-0.0744398	0.0163769	5.48306e-06	7738	GCST90027595	0.00266292	20.6553
1542	rs28535665	15	87691585	C	G	0.0586869	0.164286	0.0370063	9.02029e-06	7738	GCST90027595	0.0025405	19.7033
1543	rs78048823	16	24047271	T	C	0.0535389	0.184638	0.0359187	2.74106e-07	7738	GCST90027595	0.00340322	26.4172
1544	rs11657406	17	7249870	T	G	0.166064	-0.101907	0.0217462	2.78327e-06	7738	GCST90027595	0.00282997	21.9548
1545	rs225280	17	33976296	T	C	0.816592	0.0991598	0.0209317	2.16589e-06	7738	GCST90027595	0.00289184	22.4362
1546	rs384592	19	23458920	G	A	0.137667	0.122537	0.0257537	1.95471e-06	7738	GCST90027595	0.00291716	22.6332
1547	rs75314238	20	11612323	T	A	0.0560906	-0.167732	0.0361844	3.56124e-06	7738	GCST90027595	0.0027692	21.482
1548	rs10172221	2	35014657	C	G	0.131808	0.16467	0.0366974	7.21538e-06	7738	GCST90027596	0.00259537	20.1301
1549	rs17275498	2	231420401	C	A	0.111832	0.212949	0.0404278	1.38371e-07	7738	GCST90027596	0.0035728	27.7383
1550	rs2636908	3	193676416	C	T	0.0742992	0.251351	0.0542266	3.56598e-06	7738	GCST90027596	0.00276888	21.4795
1551	rs10463321	5	151323905	G	T	0.204651	0.137597	0.0307884	7.85438e-06	7738	GCST90027596	0.00257451	19.9678
1552	rs1624064	6	26378681	C	T	0.43238	-0.123387	0.0253516	1.13297e-06	7738	GCST90027596	0.00305189	23.6817
1553	rs12209400	6	156449765	T	C	0.229876	0.134862	0.0295886	5.16652e-06	7738	GCST90027596	0.00267755	20.7692
1554	rs12550124	8	50694780	T	A	0.87165	-0.172648	0.0371575	3.37799e-06	7738	GCST90027596	0.00278222	21.5833
1555	rs3750879	10	13741632	A	C	0.34867	0.124154	0.0265636	2.95615e-06	7738	GCST90027596	0.00281511	21.8392
1556	rs7979020	12	124975674	T	C	0.138499	-0.162825	0.0367534	9.41425e-06	7738	GCST90027596	0.00252999	19.6217
1557	rs9316763	13	55678017	C	T	0.465734	0.114104	0.0257771	9.5742e-06	7738	GCST90027596	0.00252585	19.5895
1558	rs113976504	13	81704666	T	C	0.0528666	-0.272739	0.05958	4.7012e-06	7738	GCST90027596	0.00270079	20.9499
1559	rs61759306	1	3709093	T	C	0.213506	0.217252	0.0440255	8.02818e-07	7738	GCST90027597	0.00313708	24.3448
1560	rs1030115	1	237469065	G	A	0.110073	-0.28897	0.0623148	3.53058e-06	7738	GCST90027597	0.00277133	21.4986
1561	rs55922034	2	121567079	A	C	0.0555627	-0.408074	0.0866984	2.51609e-06	7738	GCST90027597	0.00285486	22.1484
1562	rs2368650	4	8977702	G	A	0.282367	-0.211497	0.0465319	5.48831e-06	7738	GCST90027597	0.00266268	20.6535
1563	rs7665599	4	147414147	T	C	0.619459	0.163375	0.0364988	7.59935e-06	7738	GCST90027597	0.00258263	20.0309
1564	rs4440429	6	69205367	T	C	0.639166	-0.163017	0.0358625	5.47773e-06	7738	GCST90027597	0.00266316	20.6572
1565	rs2166227	10	49766200	C	G	0.324661	-0.166098	0.0368181	6.44239e-06	7738	GCST90027597	0.00262324	20.3468
1566	rs12805373	11	119518822	A	T	0.263748	-0.199203	0.0402589	7.49553e-07	7738	GCST90027597	0.00315406	24.477
1567	rs457793	13	32677274	G	C	0.663735	0.162257	0.0363365	7.99139e-06	7738	GCST90027597	0.00257026	19.9348
1568	rs10152918	15	90351574	A	G	0.417203	-0.204226	0.0422004	1.30214e-06	7738	GCST90027597	0.0030175	23.414
1569	rs2602034	15	99736690	A	G	0.605644	0.159327	0.0358941	9.04598e-06	7738	GCST90027597	0.0025398	19.6979
1570	rs3744580	17	11648444	C	T	0.711299	-0.173951	0.0386425	6.74628e-06	7738	GCST90027597	0.00261191	20.2586
1571	rs806925	17	51373354	G	A	0.657926	-0.171177	0.0371812	4.14725e-06	7738	GCST90027597	0.00273167	21.1901
1572	rs9286959	1	29840322	A	T	0.438789	0.0754898	0.0167521	6.597e-06	7738	GCST90027598	0.00261741	20.3014
1573	rs7083857	10	125680455	G	C	0.0977465	0.136762	0.027691	7.85838e-07	7738	GCST90027598	0.00314236	24.386
1574	rs12420239	11	70425722	A	G	0.186183	-0.095626	0.0211507	6.1495e-06	7738	GCST90027598	0.00263469	20.4358
1575	rs12868026	13	55103187	A	G	0.0538899	0.16246	0.0356944	5.32819e-06	7738	GCST90027598	0.00266997	20.7102
1576	rs10145503	14	58386628	G	A	0.198072	-0.0925465	0.0202458	4.85065e-06	7738	GCST90027598	0.00269309	20.89
1577	rs6035564	20	20132543	A	G	0.541036	-0.077432	0.0161053	1.52562e-06	7738	GCST90027598	0.00297836	23.1094
1578	rs1338762	1	220596516	A	G	0.269544	-0.1778	0.0369226	1.46851e-06	7738	GCST90027599	0.00298779	23.1828
1579	rs555615	1	245602187	C	T	0.832982	-0.1961	0.044214	9.19637e-06	7738	GCST90027599	0.00253575	19.6664
1580	rs16829385	2	188791863	T	A	0.130089	0.219994	0.0477522	4.08539e-06	7738	GCST90027599	0.00273537	21.2189
1581	rs10015390	4	115874047	A	G	0.703903	0.170577	0.0361569	2.38525e-06	7738	GCST90027599	0.00286804	22.2509
1582	rs11741434	5	165520051	G	A	0.19109	-0.215369	0.0472708	5.21214e-06	7738	GCST90027599	0.00267539	20.7523
1583	rs62523849	8	88481776	C	T	0.0576356	0.331454	0.0706149	2.68143e-06	7738	GCST90027599	0.00283916	22.0263
1584	rs61861701	10	112365004	G	A	0.260402	0.177643	0.0383181	3.55204e-06	7738	GCST90027599	0.00276984	21.487
1585	rs1325380	13	108753553	C	T	0.2499	0.174981	0.0388236	6.57271e-06	7738	GCST90027599	0.00261832	20.3085
1586	rs2292862	15	63088916	T	A	0.653047	-0.169423	0.0370187	4.72428e-06	7738	GCST90027599	0.00269959	20.9405
1587	rs11867310	17	1120797	G	A	0.528379	-0.150271	0.0330792	5.55185e-06	7738	GCST90027599	0.00265985	20.6315
1588	rs6081036	20	18179543	T	C	0.67576	0.174781	0.0338956	2.51677e-07	7738	GCST90027599	0.00342439	26.5821
1589	rs7426276	2	1064700	A	G	0.149009	-0.177033	0.0371638	1.90183e-06	7738	GCST90027600	0.00292393	22.6859
1590	rs28887188	2	231425650	A	G	0.0962352	0.223486	0.044371	4.73514e-07	7738	GCST90027600	0.00326776	25.3622
1591	rs111370608	3	31570782	T	G	0.105908	-0.20102	0.0451296	8.41749e-06	7738	GCST90027600	0.00255749	19.8355
1592	rs6858961	5	3305712	C	A	0.150873	0.17174	0.0366048	2.70916e-06	7738	GCST90027600	0.00283663	22.0066
1593	rs9401616	6	123244402	G	A	0.151187	0.16293	0.0367414	9.22845e-06	7738	GCST90027600	0.00253489	19.6597
1594	rs7784347	7	8329708	C	T	0.0648245	-0.271457	0.0529763	2.98917e-07	7738	GCST90027600	0.00338174	26.2499
1595	rs78206502	7	42482854	A	G	0.0581025	0.272518	0.0592538	4.24198e-06	7738	GCST90027600	0.00272611	21.1468
1596	rs62465767	7	51667991	A	G	0.0934947	0.208553	0.0456689	4.95654e-06	7738	GCST90027600	0.00268777	20.8486
1597	rs17147827	7	78087284	T	G	0.130363	0.174951	0.0390923	7.62932e-06	7738	GCST90027600	0.00258166	20.0234
1598	rs4716795	7	157680692	C	T	0.871149	0.177781	0.0401458	9.49492e-06	7738	GCST90027600	0.0025279	19.6054
1599	rs2065501	9	22140224	C	A	0.68472	0.156778	0.0314314	6.10272e-07	7738	GCST90027600	0.00320493	24.8731
1600	rs7925466	11	72778113	C	A	0.411115	-0.123848	0.026866	4.02939e-06	7738	GCST90027600	0.00273877	21.2453
1601	rs147068992	12	20137785	A	G	0.0564545	-0.263745	0.0571971	4.0045e-06	7738	GCST90027600	0.0027403	21.2572
1602	rs1950861	14	26690571	A	G	0.255127	-0.131261	0.0296811	9.76193e-06	7738	GCST90027600	0.00252108	19.5524
1603	rs73379542	15	34202667	C	G	0.0510867	-0.279654	0.0590033	2.14113e-06	7738	GCST90027600	0.00289468	22.4583
1604	rs4968174	17	1080200	C	A	0.535432	-0.128802	0.0280471	4.38253e-06	7738	GCST90027600	0.00271808	21.0844
1605	rs67469682	21	21941433	A	T	0.375479	0.132353	0.0271084	1.04816e-06	7738	GCST90027600	0.00307113	23.8314
1606	rs2999900	1	13830815	C	T	0.838843	0.137782	0.0276513	6.26564e-07	7738	GCST90027601	0.00319841	24.8223
1607	rs4949324	1	31377743	A	G	0.654959	-0.0972248	0.0216366	7.00528e-06	7738	GCST90027601	0.00260264	20.1866
1608	rs80055047	1	219347813	A	G	0.0520199	0.211269	0.0470718	7.18172e-06	7738	GCST90027601	0.00259652	20.139
1609	rs7784347	7	8329708	C	T	0.0680514	-0.2046	0.0395806	2.35116e-07	7738	GCST90027601	0.00344127	26.7136
1610	rs7989592	13	79049841	C	T	0.0541374	-0.201336	0.0450433	7.82809e-06	7738	GCST90027601	0.00257534	19.9742
1611	rs75042717	17	42923807	C	A	0.160967	0.120678	0.0271527	8.8127e-06	7738	GCST90027601	0.00254622	19.7478
1612	rs10006164	4	1021598	A	G	0.344209	-0.0805101	0.0177448	5.70276e-06	7738	GCST90027602	0.00265325	20.5801
1613	rs4374638	4	12427589	C	T	0.652683	0.0768675	0.0173682	9.61064e-06	7738	GCST90027602	0.00252492	19.5822
1614	rs479744	6	109020032	T	G	0.198548	-0.0947483	0.020739	4.90989e-06	7738	GCST90027602	0.0026901	20.8667
1615	rs118155381	8	128997208	C	T	0.258527	-0.0923154	0.0185972	6.9077e-07	7738	GCST90027602	0.00317427	24.6343
1616	rs74949229	10	9526946	A	G	0.0938701	-0.1307	0.0283073	3.88991e-06	7738	GCST90027602	0.00274745	21.3128
1617	rs2461882	10	72537151	C	T	0.0962862	-0.124633	0.0274876	5.78336e-06	7738	GCST90027602	0.0026498	20.5533
1618	rs7904867	10	82352787	C	T	0.377571	-0.0760521	0.0169187	6.95231e-06	7738	GCST90027602	0.00260451	20.2011
1619	rs10777971	12	99752344	G	T	0.359993	0.0780639	0.0168937	3.82106e-06	7738	GCST90027602	0.00275185	21.3471
1620	rs1968451	19	5391922	C	T	0.680575	0.0898689	0.0198891	6.22773e-06	7738	GCST90027602	0.00263158	20.4116
1621	rs12463196	19	16728733	T	G	0.0749451	-0.138008	0.0307762	7.31691e-06	7738	GCST90027602	0.00259194	20.1033
1622	rs2424026	20	16956638	G	A	0.255692	-0.0847065	0.0186631	5.66014e-06	7738	GCST90027602	0.0026551	20.5945
1623	rs28359554	20	56141291	C	T	0.08728	0.143385	0.0299685	1.7139e-06	7738	GCST90027602	0.00294962	22.8858
1624	rs73001914	3	2585609	G	A	0.182174	-0.102206	0.0217496	2.61177e-06	7738	GCST90027603	0.00284566	22.0768
1625	rs114537104	4	43582603	G	T	0.0602476	0.170007	0.0352783	1.44259e-06	7738	GCST90027603	0.00299219	23.217
1626	rs6596989	6	3629689	G	A	0.660013	-0.0852001	0.0179529	2.07732e-06	7738	GCST90027603	0.00290215	22.5164
1627	rs145761301	6	168088679	A	G	0.106563	0.125022	0.0279809	7.89121e-06	7738	GCST90027603	0.00257336	19.9589
1628	rs6967058	7	144213477	C	T	0.909252	-0.141853	0.03206	9.66085e-06	7738	GCST90027603	0.00252364	19.5723
1629	rs12782517	10	133603287	T	C	0.152274	0.117953	0.0237137	6.55637e-07	7738	GCST90027603	0.00318719	24.7349
1630	rs4922591	11	32374199	C	T	0.614008	-0.0761299	0.0170206	7.72013e-06	7738	GCST90027603	0.00257875	20.0008
1631	rs57238953	16	27919526	A	G	0.0675283	-0.153964	0.0325341	2.21897e-06	7738	GCST90027603	0.00288587	22.3897
1632	rs7228238	18	2641314	T	C	0.415472	-0.0747709	0.0166316	6.93329e-06	7738	GCST90027603	0.00260518	20.2063
1633	rs12725757	1	88641534	T	A	0.351997	0.0778646	0.0170332	4.84641e-06	7738	GCST90027604	0.0026933	20.8916
1634	rs61156349	2	6820885	A	T	0.206393	0.0898115	0.0201328	8.15921e-06	7738	GCST90027604	0.00256515	19.895
1635	rs13088151	3	3049520	G	A	0.228659	-0.0896934	0.020243	9.38642e-06	7738	GCST90027604	0.00253072	19.6273
1636	rs78769049	3	113445802	T	C	0.0931358	-0.149104	0.0300847	7.19062e-07	7738	GCST90027604	0.00316434	24.557
1637	rs367274	6	90622187	T	C	0.453617	0.0793277	0.0165815	1.71752e-06	7738	GCST90027604	0.0029491	22.8817
1638	rs802718	6	128289511	A	G	0.91036	0.128723	0.0286956	7.26391e-06	7738	GCST90027604	0.00259373	20.1172
1639	rs10951836	7	45886834	G	A	0.352364	0.078213	0.0176769	9.66322e-06	7738	GCST90027604	0.00252358	19.5718
1640	rs17866154	7	126881702	C	G	0.102088	-0.133938	0.0271446	8.04606e-07	7738	GCST90027604	0.00313652	24.3405
1641	rs62522935	8	94698620	C	T	0.124382	0.116933	0.0251395	3.29738e-06	7738	GCST90027604	0.00278818	21.6296
1642	rs1915542	8	119605433	T	A	0.673225	0.085412	0.0177628	1.52087e-06	7738	GCST90027604	0.00297913	23.1154
1643	rs11141287	9	88788556	T	C	0.444959	0.0758855	0.0166833	5.40041e-06	7738	GCST90027604	0.00266666	20.6844
1644	rs71507551	9	121229221	G	A	0.0742318	-0.141788	0.0318225	8.36687e-06	7738	GCST90027604	0.00255897	19.847
1645	rs9300960	13	105346499	T	C	0.161616	-0.110748	0.0240566	4.15137e-06	7738	GCST90027604	0.00273142	21.1882
1646	rs1423084	16	26561371	G	A	0.787237	-0.0915073	0.0202815	6.42623e-06	7738	GCST90027604	0.00262386	20.3516
1647	rs17012363	2	33121494	C	T	0.179061	0.128966	0.0291337	9.5688e-06	7738	GCST90027605	0.00252599	19.5906
1648	rs16855891	2	217172384	A	G	0.0504159	0.22891	0.0508879	6.84936e-06	7738	GCST90027605	0.00260818	20.2296
1649	rs3116216	2	233091531	C	T	0.0710938	0.195371	0.0440862	9.35491e-06	7738	GCST90027605	0.00253155	19.6337
1650	rs7623244	3	125455621	C	A	0.186152	0.132253	0.0297889	9.00897e-06	7738	GCST90027605	0.0025408	19.7057
1651	rs75209389	4	7445593	T	G	0.177712	0.131907	0.0298337	9.80568e-06	7738	GCST90027605	0.00251999	19.5439
1652	rs72697193	4	161432924	T	C	0.114898	0.170761	0.0360083	2.1134e-06	7738	GCST90027605	0.0028979	22.4833
1653	rs10017115	4	181590832	C	T	0.590678	0.104115	0.0230282	6.14881e-06	7738	GCST90027605	0.00263472	20.436
1654	rs971716	5	17802864	C	T	0.596692	0.103798	0.0229367	6.02787e-06	7738	GCST90027605	0.00263961	20.474
1655	rs72958820	6	75293345	T	C	0.0540698	0.260292	0.0508447	3.06595e-07	7738	GCST90027605	0.00337545	26.2009
1656	rs56059900	8	50785702	A	G	0.0657438	0.245734	0.0455545	6.87952e-08	7738	GCST90027605	0.00374636	29.0908
1657	rs7859760	9	118125741	G	T	0.517931	0.100406	0.0223525	7.05771e-06	7738	GCST90027605	0.00260081	20.1723
1658	rs62571693	9	120645097	C	T	0.181501	-0.131848	0.0289556	5.2769e-06	7738	GCST90027605	0.00267235	20.7287
1659	rs34386657	11	83892801	T	C	0.0526102	0.229411	0.0507949	6.28945e-06	7738	GCST90027605	0.00262915	20.3928
1660	rs35531472	17	11049232	T	C	0.107296	-0.161366	0.0364965	9.80614e-06	7738	GCST90027605	0.00251997	19.5438
1661	rs4892167	18	71640680	C	G	0.351073	0.120951	0.0270257	7.62688e-06	7738	GCST90027605	0.00258174	20.024
1662	rs4670011	2	14766820	C	T	0.306786	-0.174663	0.0392458	8.56796e-06	7738	GCST90027606	0.00255314	19.8016
1663	rs114990902	2	222312590	A	G	0.0560495	-0.438592	0.0853246	2.74333e-07	7738	GCST90027606	0.00340302	26.4156
1664	rs4309681	3	148262862	A	G	0.176173	0.205271	0.0460954	8.46083e-06	7738	GCST90027606	0.00255623	19.8257
1665	rs72829142	5	148240905	G	A	0.0601282	0.348734	0.0749867	3.30962e-06	7738	GCST90027606	0.00278726	21.6225
1666	rs1555643	6	14952171	A	G	0.173527	0.208976	0.0456846	4.77789e-06	7738	GCST90027606	0.00269681	20.9189
1667	rs1381664	8	76915110	T	A	0.448913	0.168754	0.0366068	4.02817e-06	7738	GCST90027606	0.00273885	21.2459
1668	rs2145794	11	34354913	A	T	0.824855	0.221571	0.0498146	8.67115e-06	7738	GCST90027606	0.0025502	19.7788
1669	rs7303969	12	133164690	T	C	0.832051	-0.211976	0.0462092	4.48964e-06	7738	GCST90027606	0.00271213	21.0381
1670	rs12440220	15	45948077	G	A	0.40746	-0.166608	0.0366815	5.57162e-06	7738	GCST90027606	0.00265897	20.6247
1671	rs9933327	16	17881203	G	A	0.305774	0.194255	0.0414638	2.80056e-06	7738	GCST90027606	0.00282844	21.9429
1672	rs1589199	18	24916309	G	A	0.0833208	-0.303254	0.0646742	2.74608e-06	7738	GCST90027606	0.00283329	21.9806
1673	rs75789763	4	130403869	A	G	0.0562994	-0.167187	0.0369155	5.92861e-06	7738	GCST90027607	0.00264369	20.5058
1674	rs10951564	7	38674590	A	G	0.472108	0.076022	0.0163369	3.26535e-06	7738	GCST90027607	0.00279058	21.6484
1675	rs10448112	8	5480590	G	A	0.204444	0.0915049	0.0206659	9.51873e-06	7738	GCST90027607	0.00252728	19.6006
1676	rs72784665	10	8187457	T	G	0.0683811	0.157671	0.0348681	6.12813e-06	7738	GCST90027607	0.00263555	20.4425
1677	rs2481967	13	28541583	G	T	0.809301	0.0926418	0.0208963	9.27511e-06	7738	GCST90027607	0.00253365	19.6501
1678	rs4791333	17	9009595	G	A	0.871297	-0.110765	0.0242762	5.04997e-06	7738	GCST90027607	0.00268317	20.8129
1679	rs17790609	18	71620986	C	T	0.0808749	0.135454	0.0301332	6.95136e-06	7738	GCST90027607	0.00260454	20.2014
1680	rs73176879	22	43343625	G	A	0.116772	-0.114949	0.0254776	6.4284e-06	7738	GCST90027607	0.00262378	20.351
1681	rs9463067	6	12728425	T	C	0.380643	-0.079069	0.0173385	5.10742e-06	7738	GCST90027608	0.00268039	20.7912
1682	rs4074922	12	131433751	G	C	0.197105	-0.108992	0.0245035	8.66643e-06	7738	GCST90027608	0.00255033	19.7798
1683	rs1686648	13	60099693	A	G	0.793975	-0.0931009	0.020743	7.17937e-06	7738	GCST90027608	0.00259661	20.1396
1684	rs8033436	15	90773142	A	G	0.477528	0.0784407	0.017048	4.20128e-06	7738	GCST90027608	0.00272848	21.1653
1685	rs55794976	16	88661980	T	C	0.0635357	-0.169662	0.0350678	1.3108e-06	7738	GCST90027608	0.00301586	23.4013
1686	rs6503292	17	10113345	G	A	0.629819	-0.0827317	0.0177716	3.23533e-06	7738	GCST90027608	0.00279286	21.6661
1687	rs662934	20	773509	G	A	0.777175	0.101673	0.0221143	4.27384e-06	7738	GCST90027608	0.00272426	21.1325
1688	rs12035670	1	52532634	T	C	0.332632	-0.0818521	0.0177228	3.86603e-06	7738	GCST90027609	0.00274897	21.3246
1689	rs16830066	1	200189220	A	G	0.101692	0.122475	0.027157	6.48631e-06	7738	GCST90027609	0.00262157	20.3338
1690	rs74671141	3	179063	C	G	0.104316	-0.122167	0.0267473	4.93699e-06	7738	GCST90027609	0.00268874	20.8562
1691	rs3113463	4	150213416	T	G	0.507096	0.0875069	0.0166185	1.3972e-07	7738	GCST90027609	0.0035704	27.7196
1692	rs11259346	10	14838247	T	C	0.325841	0.0821155	0.0175884	3.03053e-06	7738	GCST90027609	0.00280898	21.7915
1693	rs4962365	10	128475525	C	T	0.0620419	0.158259	0.0344899	4.46323e-06	7738	GCST90027609	0.00271358	21.0494
1694	rs117176738	11	72339729	G	A	0.0555993	-0.160576	0.0358702	7.58496e-06	7738	GCST90027609	0.00258309	20.0346
1695	rs8079105	17	52966403	T	C	0.50919	0.0793471	0.0167696	2.22757e-06	7738	GCST90027609	0.00288491	22.3823
1696	rs8097750	18	48198611	A	G	0.144967	0.10297	0.0230428	7.87079e-06	7738	GCST90027609	0.002574	19.9638
1697	rs12466926	2	22219465	A	G	0.255776	-0.0991623	0.0207513	1.76507e-06	7738	GCST90027610	0.00294236	22.8293
1698	rs9310781	3	25482147	G	C	0.242162	-0.0962912	0.0217543	9.58561e-06	7738	GCST90027610	0.00252556	19.5872
1699	rs6854439	4	40203439	T	C	0.481757	0.0789267	0.0178496	9.78968e-06	7738	GCST90027610	0.00252039	19.547
1700	rs4739729	8	81149186	A	G	0.353332	-0.0924285	0.019214	1.50569e-06	7738	GCST90027610	0.00298161	23.1347
1701	rs77945651	12	24318151	C	A	0.0551304	0.197268	0.0409065	1.41829e-06	7738	GCST90027610	0.00299638	23.2497
1702	rs9508816	13	31256569	T	A	0.734997	-0.0962162	0.0211864	5.5878e-06	7738	GCST90027610	0.00265826	20.6191
1703	rs8046267	16	57877231	G	C	0.142949	-0.116058	0.0258714	7.25824e-06	7738	GCST90027610	0.00259392	20.1187
1704	rs11713293	3	61877662	A	C	0.0581419	0.158361	0.0354328	7.84678e-06	7738	GCST90027611	0.00257475	19.9697
1705	rs55724545	3	65666769	C	G	0.244364	-0.0854652	0.0191625	8.19526e-06	7738	GCST90027611	0.00256407	19.8866
1706	rs72773357	10	8502417	C	T	0.157079	-0.103127	0.0222823	3.68864e-06	7738	GCST90027611	0.00276054	21.4147
1707	rs9522352	13	112337859	A	G	0.329568	-0.078448	0.0173788	6.36135e-06	7738	GCST90027611	0.00262636	20.371
1708	rs117273466	14	73901590	G	T	0.059133	-0.170639	0.0368399	3.6232e-06	7738	GCST90027611	0.00276495	21.449
1709	rs10416031	19	1095151	G	A	0.653782	-0.0794591	0.0168564	2.43036e-06	7738	GCST90027611	0.00286341	22.215
1710	rs1041447	21	42306226	T	C	0.581197	0.0755324	0.0163735	3.96751e-06	7738	GCST90027611	0.00274258	21.275
1711	rs6587723	1	149922960	C	T	0.439362	0.0993128	0.0211468	2.64853e-06	7738	GCST90027612	0.00284221	22.05
1712	rs12487786	3	64958064	C	T	0.757846	-0.102677	0.0230714	8.57115e-06	7738	GCST90027612	0.00255305	19.8009
1713	rs836868	3	122859973	T	A	0.60273	-0.0986201	0.0208141	2.15693e-06	7738	GCST90027612	0.00289287	22.4441
1714	rs6805759	3	171893650	G	A	0.527657	0.0946118	0.0200558	2.38843e-06	7738	GCST90027612	0.00286771	22.2484
1715	rs10489050	4	163565725	A	G	0.0855044	-0.164383	0.0356172	3.92604e-06	7738	GCST90027612	0.00274517	21.2951
1716	rs4260641	5	105436505	G	A	0.591584	-0.0893609	0.020056	8.36688e-06	7738	GCST90027612	0.00255897	19.847
1717	rs11242123	5	132025487	T	A	0.128552	-0.16115	0.0295398	4.88754e-08	7738	GCST90027612	0.00383133	29.7532
1718	rs4645398	6	63604236	C	T	0.211335	-0.109342	0.0244923	8.03187e-06	7738	GCST90027612	0.00256902	19.9251
1719	rs6454985	6	94717644	C	T	0.581833	-0.0889841	0.0197122	6.35633e-06	7738	GCST90027612	0.00262655	20.3725
1720	rs617079	6	150752939	G	C	0.0630626	-0.188862	0.0406074	3.30449e-06	7738	GCST90027612	0.00278765	21.6255
1721	rs1474383	7	96371760	C	T	0.637558	-0.0976871	0.0204012	1.68188e-06	7738	GCST90027612	0.00295428	22.922
1722	rs6473162	8	80396414	T	A	0.396473	0.0918696	0.0202865	5.93759e-06	7738	GCST90027612	0.00264332	20.5029
1723	rs261555	8	97003139	A	G	0.768291	-0.111062	0.0232431	1.76822e-06	7738	GCST90027612	0.00294192	22.8258
1724	rs16916531	9	101260985	A	C	0.322099	0.0996466	0.0216777	4.29148e-06	7738	GCST90027612	0.00272325	21.1246
1725	rs11215429	11	115095846	C	T	0.0526883	0.22683	0.04752	1.81183e-06	7738	GCST90027612	0.0029359	22.779
1726	rs4783337	16	83249025	C	G	0.931307	-0.220689	0.0439498	5.12967e-07	7738	GCST90027612	0.00324794	25.2079
1727	rs12693170	2	179737144	A	C	0.754084	-0.0876407	0.0190692	4.30817e-06	7738	GCST90027613	0.00272229	21.1171
1728	rs4624725	4	6135321	A	G	0.810342	0.101275	0.0216038	2.76132e-06	7738	GCST90027613	0.00283192	21.97
1729	rs72835533	6	23731053	G	A	0.197483	-0.0941348	0.021039	7.66647e-06	7738	GCST90027613	0.00258046	20.0141
1730	rs9463229	6	46592626	T	C	0.184748	0.0980088	0.0216752	6.13418e-06	7738	GCST90027613	0.0026353	20.4406
1731	rs13203297	6	74268002	A	T	0.324735	0.0790555	0.0174388	5.80705e-06	7738	GCST90027613	0.00264879	20.5455
1732	rs62485312	8	5638670	A	G	0.102164	0.134093	0.0281449	1.89444e-06	7738	GCST90027613	0.00292489	22.6934
1733	rs327229	8	26462161	C	T	0.909395	-0.128276	0.0287814	8.3151e-06	7738	GCST90027613	0.0025605	19.8589
1734	rs73335828	8	74919480	A	G	0.0554602	0.168873	0.0359797	2.68492e-06	7738	GCST90027613	0.00283884	22.0238
1735	rs10886367	10	120780364	C	G	0.60289	0.083789	0.016751	5.67302e-07	7738	GCST90027613	0.00322301	25.0138
1736	rs11223389	11	133074627	T	C	0.217382	0.0951344	0.0206508	4.08902e-06	7738	GCST90027613	0.00273515	21.2172
1737	rs4074922	12	131433751	G	C	0.200294	-0.108702	0.0238071	4.97265e-06	7738	GCST90027613	0.00268697	20.8424
1738	rs7492664	14	35202345	T	G	0.0726264	-0.147612	0.0316442	3.0899e-06	7738	GCST90027613	0.0028042	21.7543
1739	rs6020972	20	49708973	T	C	0.495878	-0.0794081	0.017581	6.28117e-06	7738	GCST90027613	0.00262948	20.3953
1740	rs4600724	20	59606942	C	A	0.498246	0.0723838	0.0163757	9.86102e-06	7738	GCST90027613	0.0025186	19.5331
1741	rs7569681	2	116094446	C	T	0.086701	-0.131782	0.0289189	5.19005e-06	7738	GCST90027614	0.00267644	20.7605
1742	rs35057482	2	180324166	T	C	0.0887948	-0.137282	0.0294165	3.05869e-06	7738	GCST90027614	0.0028067	21.7738
1743	rs73142368	3	88797386	T	G	0.328782	-0.0775477	0.0174198	8.51982e-06	7738	GCST90027614	0.00255452	19.8124
1744	rs62338928	4	182457155	G	A	0.324931	-0.087888	0.0174997	5.10657e-07	7738	GCST90027614	0.00324906	25.2166
1745	rs1428949	5	9947612	T	C	0.433176	-0.0779739	0.0166369	2.77516e-06	7738	GCST90027614	0.00283069	21.9604
1746	rs34848869	9	18801018	G	C	0.0629004	-0.162287	0.0354614	4.72983e-06	7738	GCST90027614	0.0026993	20.9383
1747	rs7108080	11	59726765	A	G	0.508635	-0.085927	0.0168713	3.52268e-07	7738	GCST90027614	0.00334104	25.9329
1748	rs79149938	11	90525050	G	A	0.0653077	-0.154991	0.0342404	5.99528e-06	7738	GCST90027614	0.00264094	20.4844
1749	rs9582093	13	97641709	A	G	0.473701	-0.0717885	0.0162011	9.37638e-06	7738	GCST90027614	0.00253098	19.6294
1750	rs71430764	14	92980553	A	C	0.050561	-0.203901	0.0423462	1.47126e-06	7738	GCST90027614	0.00298733	23.1792
1751	rs4785220	16	50627378	C	T	0.680021	0.0782036	0.0172315	5.66824e-06	7738	GCST90027614	0.00265474	20.5918
1752	rs7221118	17	47907641	C	T	0.229708	-0.0851742	0.0192565	9.72752e-06	7738	GCST90027614	0.00252195	19.5591
1753	rs681147	20	33804510	A	T	0.178339	-0.0949868	0.0214607	9.5965e-06	7738	GCST90027614	0.00252528	19.585
1754	rs143920868	1	53281430	T	C	0.0872329	-0.151033	0.0310716	1.16914e-06	7738	GCST90027615	0.00304412	23.6212
1755	rs6427759	1	199150658	C	A	0.9086	-0.136692	0.0289961	2.42741e-06	7738	GCST90027615	0.00286371	22.2173
1756	rs1428949	5	9947612	T	C	0.433176	-0.0770872	0.0166082	3.4585e-06	7738	GCST90027615	0.00277642	21.5382
1757	rs11168050	5	147931523	A	G	0.0793935	0.141163	0.0302311	3.02014e-06	7738	GCST90027615	0.00280983	21.7981
1758	rs6903592	6	70855171	A	T	0.318408	-0.0819131	0.0172573	2.06896e-06	7738	GCST90027615	0.00290314	22.5241
1759	rs10817481	9	116096944	C	A	0.516451	-0.0773225	0.0164176	2.48045e-06	7738	GCST90027615	0.00285838	22.1758
1760	rs7108080	11	59726765	A	G	0.508635	-0.0855444	0.0168421	3.79039e-07	7738	GCST90027615	0.00332289	25.7915
1761	rs76346802	11	90723689	G	A	0.0931431	-0.128867	0.0280657	4.39846e-06	7738	GCST90027615	0.00271718	21.0774
1762	rs1920088	12	62578050	G	A	0.875328	-0.111932	0.0247536	6.1295e-06	7738	GCST90027615	0.00263549	20.442
1763	rs11058744	12	127091880	T	G	0.0707436	-0.153543	0.0321109	1.73868e-06	7738	GCST90027615	0.00294608	22.8582
1764	rs41359044	13	34332027	T	C	0.0527914	-0.161094	0.0362125	8.64399e-06	7738	GCST90027615	0.00255097	19.7847
1765	rs754639	17	80883567	A	G	0.33023	0.0855546	0.0185649	4.05786e-06	7738	GCST90027615	0.00273704	21.2318
1766	rs12457526	18	21016793	T	G	0.382444	-0.0787255	0.0167447	2.58214e-06	7738	GCST90027615	0.00284847	22.0987
1767	rs617024	18	74789004	T	C	0.134058	-0.110423	0.0243578	5.80527e-06	7738	GCST90027615	0.00264886	20.546
1768	rs5766546	22	45606437	A	G	0.140928	-0.106	0.0232727	5.24642e-06	7738	GCST90027615	0.00267378	20.7398
1769	rs4374638	4	12427589	C	T	0.652742	0.0775467	0.0173157	7.52084e-06	7738	GCST90027616	0.00258518	20.0508
1770	rs35096174	6	144357756	A	C	0.0801648	-0.147662	0.031659	3.09918e-06	7738	GCST90027616	0.00280346	21.7485
1771	rs7796539	7	28507628	T	C	0.152561	0.104855	0.0230006	5.1452e-06	7738	GCST90027616	0.00267857	20.7771
1772	rs117005933	11	112298767	T	C	0.0599435	-0.169136	0.0347447	1.12753e-06	7738	GCST90027616	0.00305308	23.691
1773	rs9523744	13	93296139	C	A	0.414535	0.0815931	0.017686	3.96056e-06	7738	GCST90027616	0.00274302	21.2783
1774	rs11626206	14	49579736	T	C	0.679116	0.078505	0.0173616	6.13254e-06	7738	GCST90027616	0.00263537	20.4411
1775	rs112075774	16	23274991	A	G	0.0650248	-0.160161	0.0345293	3.5109e-06	7738	GCST90027616	0.00277271	21.5093
1776	rs928495	20	46414971	T	C	0.0973021	0.145157	0.0276882	1.58347e-07	7738	GCST90027616	0.00353933	27.4775
1777	rs79676117	20	50415961	C	A	0.0501897	-0.211348	0.0370389	1.15583e-08	7738	GCST90027616	0.00419014	32.5513
1778	rs1515603	3	174255891	A	G	0.0680756	0.14961	0.0324188	3.93273e-06	7738	GCST90027617	0.00274475	21.2919
1779	rs6448117	4	22079213	G	T	0.0525441	-0.188448	0.037445	4.83711e-07	7738	GCST90027617	0.00326248	25.3212
1780	rs1455275	4	61672969	T	C	0.109073	0.121888	0.0264037	3.9061e-06	7738	GCST90027617	0.00274643	21.3049
1781	rs4860463	4	63358165	G	A	0.88351	-0.128433	0.0273357	2.62271e-06	7738	GCST90027617	0.00284462	22.0688
1782	rs4647693	4	185550764	C	T	0.261683	0.0858628	0.0194172	9.77957e-06	7738	GCST90027617	0.00252064	19.5489
1783	rs3998109	6	33793760	A	G	0.349748	0.0808375	0.0172506	2.78514e-06	7738	GCST90027617	0.0028298	21.9535
1784	rs12678419	8	104257497	G	C	0.15879	-0.108148	0.0224845	1.51011e-06	7738	GCST90027617	0.00298089	23.1291
1785	rs7128538	11	46180693	A	G	0.469966	0.0772024	0.0164376	2.64408e-06	7738	GCST90027617	0.00284262	22.0532
1786	rs80233470	11	60875319	T	C	0.114158	0.126112	0.0271438	3.38306e-06	7738	GCST90027617	0.00278185	21.5805
1787	rs11226808	11	105490169	T	A	0.580596	-0.0745484	0.0167505	8.56669e-06	7738	GCST90027617	0.00255317	19.8019
1788	rs144261381	15	64769414	T	A	0.0506988	0.168605	0.0380641	9.44496e-06	7738	GCST90027617	0.00252919	19.6154
1789	rs9608542	22	27330559	C	T	0.062468	0.163644	0.0370421	9.97231e-06	7738	GCST90027617	0.00251585	19.5117
1790	rs6733157	2	37960368	T	C	0.498335	-0.0793214	0.0164506	1.42263e-06	7738	GCST90027618	0.00299563	23.2438
1791	rs337641	4	38611802	A	G	0.763879	0.0889729	0.0184866	1.48812e-06	7738	GCST90027618	0.00298451	23.1573
1792	rs72703328	4	168405738	T	G	0.136402	0.107112	0.0238943	7.36812e-06	7738	GCST90027618	0.00259022	20.09
1793	rs77200599	7	102663314	G	A	0.102372	0.116807	0.0264263	9.86522e-06	7738	GCST90027618	0.0025185	19.5323
1794	rs12114032	8	20847332	G	A	0.550142	-0.0706482	0.0159492	9.4417e-06	7738	GCST90027618	0.00252928	19.6161
1795	rs61889187	11	32369603	A	T	0.155585	0.110995	0.0218243	3.66053e-07	7738	GCST90027618	0.00333152	25.8588
1796	rs73218301	12	94875903	C	T	0.191271	-0.0956164	0.0207613	4.11438e-06	7738	GCST90027618	0.00273363	21.2053
1797	rs8179139	12	109018469	T	C	0.183388	-0.105293	0.0231756	5.53879e-06	7738	GCST90027618	0.00266043	20.636
1798	rs111686525	13	72097958	T	A	0.0537814	-0.190749	0.0407554	2.86412e-06	7738	GCST90027618	0.00282291	21.8998
1799	rs261316	15	58633820	T	C	0.605971	-0.0743683	0.0162574	4.77532e-06	7738	GCST90027618	0.00269694	20.9199
1800	rs2908645	16	5032910	G	A	0.481448	-0.0724382	0.0162646	8.43866e-06	7738	GCST90027618	0.00255687	19.8307
1801	rs17495513	16	64854788	T	G	0.169129	-0.0934359	0.0210084	8.68518e-06	7738	GCST90027618	0.0025498	19.7757
1802	rs4797270	18	6928946	C	T	0.511347	0.0753597	0.0170083	9.39039e-06	7738	GCST90027618	0.00253062	19.6265
1803	rs3815025	19	35942900	T	A	0.566425	-0.0750086	0.0164197	4.91929e-06	7738	GCST90027618	0.00268963	20.8631
1804	rs2457055	1	48103027	A	G	0.307426	-0.12878	0.0256964	5.3981e-07	7738	GCST90027619	0.00323531	25.1096
1805	rs2404677	1	208805883	C	T	0.785662	-0.139313	0.0286852	1.19409e-06	7738	GCST90027619	0.0030389	23.5806
1806	rs7530547	1	237448995	T	A	0.212308	0.129693	0.0291453	8.59202e-06	7738	GCST90027619	0.00255245	19.7963
1807	rs34467156	3	8887433	T	C	0.0715044	-0.216991	0.047385	4.66486e-06	7738	GCST90027619	0.0027027	20.9648
1808	rs2619296	3	101869743	C	A	0.596267	-0.11477	0.0251641	5.09461e-06	7738	GCST90027619	0.002681	20.796
1809	rs73871281	3	144341783	C	T	0.0901079	-0.189249	0.0415848	5.3412e-06	7738	GCST90027619	0.00266937	20.7055
1810	rs7460645	8	131074024	G	A	0.523436	-0.104977	0.0235899	8.58443e-06	7738	GCST90027619	0.00255267	19.798
1811	rs629769	13	32987186	G	A	0.817266	0.143273	0.0307305	3.12805e-06	7738	GCST90027619	0.00280117	21.7308
1812	rs58352802	18	28987445	A	T	0.116632	-0.165393	0.0367647	6.83735e-06	7738	GCST90027619	0.00260861	20.233
1813	rs73060070	19	50148261	A	C	0.12863	-0.159535	0.0361038	9.92561e-06	7738	GCST90027619	0.002517	19.5206
1814	rs9973645	2	59403808	C	G	0.384928	-0.113614	0.0255079	8.42541e-06	7738	GCST90027620	0.00255726	19.8337
1815	rs62385620	5	167763951	A	T	0.116897	0.200528	0.0413791	1.25904e-06	7738	GCST90027620	0.00302581	23.4787
1816	rs2342632	6	168975413	C	T	0.417053	-0.114497	0.0252417	5.73247e-06	7738	GCST90027620	0.00265197	20.5702
1817	rs7822956	8	17719930	G	A	0.811849	0.159007	0.0328991	1.34371e-06	7738	GCST90027620	0.00300973	23.3536
1818	rs4880567	10	313304	C	T	0.372512	-0.116117	0.0259754	7.81192e-06	7738	GCST90027620	0.00257584	19.9782
1819	rs680199	13	37258797	C	T	0.349842	0.135523	0.0272805	6.77262e-07	7738	GCST90027620	0.00317916	24.6724
1820	rs12921798	16	62405413	A	G	0.062169	0.241324	0.0537347	7.08817e-06	7738	GCST90027620	0.00259975	20.1641
1821	rs11664919	18	49813274	A	G	0.659927	0.121368	0.0267264	5.59553e-06	7738	GCST90027620	0.00265792	20.6165
1822	rs75227442	1	48521180	C	G	0.0527523	-0.177173	0.038676	4.6286e-06	7738	GCST90027621	0.00270462	20.9797
1823	rs116649254	1	109931990	C	T	0.0583891	0.172504	0.0386282	7.97874e-06	7738	GCST90027621	0.00257065	19.9378
1824	rs13032797	2	69001171	T	C	0.121105	-0.114245	0.0251489	5.55228e-06	7738	GCST90027621	0.00265983	20.6313
1825	rs57799060	3	71981355	T	C	0.428927	0.0815404	0.0173345	2.55193e-06	7738	GCST90027621	0.00285137	22.1213
1826	rs28556854	8	36997023	A	T	0.192389	-0.101993	0.0206154	7.52026e-07	7738	GCST90027621	0.00315324	24.4707
1827	rs71507888	9	77506773	G	C	0.211343	-0.0973187	0.0211562	4.22478e-06	7738	GCST90027621	0.00272711	21.1546
1828	rs12436806	14	50976674	A	T	0.120877	0.115932	0.0253848	4.9481e-06	7738	GCST90027621	0.00268819	20.8519
1829	rs9949233	18	66145372	C	T	0.422092	-0.0782696	0.0168931	3.59992e-06	7738	GCST90027621	0.00276654	21.4613
1830	rs6122425	20	61963292	A	C	0.224915	-0.0927808	0.0201023	3.92256e-06	7738	GCST90027621	0.00274539	21.2968
1831	rs6531656	4	38684201	T	C	0.816578	-0.104541	0.021694	1.44375e-06	7738	GCST90027622	0.00299199	23.2155
1832	rs903246	5	2853858	C	T	0.0800443	-0.154369	0.0309024	5.8721e-07	7738	GCST90027622	0.00321447	24.9473
1833	rs432569	12	92697277	C	T	0.193202	-0.105977	0.0212614	6.21316e-07	7738	GCST90027622	0.0032005	24.8385
1834	rs74242229	13	114996222	A	C	0.0742717	-0.172329	0.0321982	8.69201e-08	7738	GCST90027622	0.00368826	28.638
1835	rs34532802	15	69392538	T	G	0.141256	0.113802	0.0244733	3.31866e-06	7738	GCST90027622	0.00278659	21.6173
1836	rs1873471	17	32160735	C	G	0.537477	0.0866011	0.0178897	1.29287e-06	7738	GCST90027622	0.00301926	23.4277
1837	rs4563069	17	64154822	A	G	0.10924	0.133636	0.0268096	6.20859e-07	7738	GCST90027622	0.00320068	24.8399
1838	rs206592	18	10344856	C	T	0.291056	0.0927838	0.0192897	1.50911e-06	7738	GCST90027622	0.00298105	23.1304
1839	rs45491295	19	41932828	A	G	0.140941	0.116848	0.0240815	1.22106e-06	7738	GCST90027622	0.00303338	23.5377
1840	rs7522136	1	210792970	A	C	0.12581	-0.142042	0.0267965	1.15326e-07	7738	GCST90027623	0.00361803	28.0907
1841	rs2102767	2	52020814	A	G	0.709047	0.088213	0.0192987	4.85549e-06	7738	GCST90027623	0.00269284	20.8881
1842	rs2704370	2	164449013	T	G	0.945046	0.169174	0.0378821	7.97705e-06	7738	GCST90027623	0.0025707	19.9382
1843	rs74928855	3	25425858	A	G	0.0590329	-0.171641	0.0366794	2.8758e-06	7738	GCST90027623	0.0028219	21.892
1844	rs1175227	5	41890610	T	G	0.203723	-0.100365	0.0216207	3.44902e-06	7738	GCST90027623	0.0027771	21.5434
1845	rs7772044	6	17362687	A	G	0.57181	-0.0790287	0.0172348	4.53095e-06	7738	GCST90027623	0.00270987	21.0206
1846	rs10794566	10	125521533	A	G	0.789814	-0.095978	0.0217079	9.80865e-06	7738	GCST90027623	0.00251991	19.5433
1847	rs221017	20	9813133	C	G	0.121301	-0.126929	0.027489	3.88446e-06	7738	GCST90027623	0.0027478	21.3155
1848	rs9623672	22	43115254	G	C	0.196096	-0.104503	0.0218298	1.69142e-06	7738	GCST90027623	0.00295288	22.9112
1849	rs12620133	2	3927175	A	C	0.203167	0.176894	0.0360173	9.04508e-07	7738	GCST90027624	0.00310757	24.1151
1850	rs17367434	3	146311026	T	A	0.165094	0.168407	0.0379598	9.1455e-06	7738	GCST90027624	0.00253711	19.677
1851	rs17437978	7	27311559	A	G	0.106237	0.218078	0.0464559	2.6752e-06	7738	GCST90027624	0.00283974	22.0308
1852	rs55779704	8	54192310	T	C	0.238625	-0.14775	0.0333786	9.57799e-06	7738	GCST90027624	0.00252576	19.5887
1853	rs78158506	14	58039241	T	C	0.0552142	-0.284961	0.0634364	7.05349e-06	7738	GCST90027624	0.00260096	20.1735
1854	rs12933705	16	7768425	T	C	0.0939864	-0.239934	0.0525695	5.01558e-06	7738	GCST90027624	0.00268485	20.8259
1855	rs4334283	16	85253386	G	A	0.462884	-0.128284	0.0287584	8.16695e-06	7738	GCST90027624	0.00256492	19.8932
1856	rs2423253	20	7385072	A	G	0.133066	0.194926	0.0423964	4.2719e-06	7738	GCST90027624	0.00272437	21.1333
1857	rs3827207	21	39940890	A	G	0.731967	-0.15646	0.0328339	1.88657e-06	7738	GCST90027624	0.00292592	22.7014
1858	rs5759126	22	43455665	G	A	0.535373	-0.131514	0.0289209	5.43165e-06	7738	GCST90027624	0.00266524	20.6734
1859	rs6603965	1	91904085	T	C	0.643205	-0.0786778	0.0171333	4.38819e-06	7738	GCST90027625	0.00271776	21.0819
1860	rs72974159	2	136800195	T	C	0.177263	0.0996458	0.0218469	5.08891e-06	7738	GCST90027625	0.00268128	20.7982
1861	rs67639354	3	98947547	T	G	0.25292	-0.0891229	0.02013	9.53943e-06	7738	GCST90027625	0.00252675	19.5964
1862	rs12658046	5	15655657	C	T	0.340781	-0.0812905	0.0172559	2.46659e-06	7738	GCST90027625	0.00285976	22.1866
1863	rs2910964	5	52350521	A	G	0.392802	0.0750064	0.0164125	4.87515e-06	7738	GCST90027625	0.00269185	20.8803
1864	rs11747315	5	153550200	A	G	0.274188	0.0940498	0.0181342	2.14504e-07	7738	GCST90027625	0.00346402	26.8908
1865	rs35569027	8	128073689	A	G	0.451022	0.0892195	0.0165028	6.43363e-08	7738	GCST90027625	0.00376301	29.2206
1866	rs12254238	10	98099765	G	A	0.161674	-0.104066	0.0219845	2.20561e-06	7738	GCST90027625	0.00288736	22.4013
1867	rs9300469	13	98902708	A	G	0.44351	-0.0763628	0.0169303	6.47021e-06	7738	GCST90027625	0.00262218	20.3385
1868	rs12932449	16	78916104	G	A	0.0515282	0.176738	0.039081	6.11579e-06	7738	GCST90027625	0.00263604	20.4463
1869	rs11691985	2	19848291	T	A	0.0994064	-0.294206	0.0578183	3.60997e-07	7738	GCST90027626	0.00333497	25.8857
1870	rs1919443	2	148398301	G	A	0.0861027	-0.281398	0.0608104	3.70182e-06	7738	GCST90027626	0.00275966	21.4078
1871	rs35490354	6	73325227	T	C	0.206551	-0.217557	0.042523	3.11701e-07	7738	GCST90027626	0.00337136	26.1691
1872	rs7783534	7	76719391	C	G	0.710052	-0.197772	0.0382732	2.37404e-07	7738	GCST90027626	0.00343887	26.6949
1873	rs4236575	7	104411976	C	T	0.779456	0.184543	0.0417051	9.64656e-06	7738	GCST90027626	0.002524	19.5751
1874	rs61445572	8	111982871	C	A	0.0788306	-0.304012	0.0660709	4.19872e-06	7738	GCST90027626	0.00272863	21.1664
1875	rs4937552	11	130500775	C	G	0.390939	-0.172564	0.0346642	6.41961e-07	7738	GCST90027626	0.0031924	24.7755
1876	rs12370008	12	88185792	T	C	0.267372	-0.186497	0.0385403	1.30489e-06	7738	GCST90027626	0.00301697	23.4099
1877	rs12810337	12	96801448	G	A	0.0786292	-0.3032	0.0679819	8.19529e-06	7738	GCST90027626	0.00256407	19.8866
1878	rs73154176	13	20705231	G	A	0.124924	0.272074	0.060464	6.80306e-06	7738	GCST90027626	0.00260985	20.2426
1879	rs75364946	1	9495100	A	T	0.0549186	-0.170618	0.0380275	7.23346e-06	7738	GCST90027627	0.00259476	20.1253
1880	rs10484380	6	19034411	A	G	0.10357	-0.134172	0.0276723	1.2434e-06	7738	GCST90027627	0.0030289	23.5028
1881	rs2529194	7	101396232	T	C	0.130508	0.119914	0.0260095	4.01894e-06	7738	GCST90027627	0.00273941	21.2503
1882	rs62568199	9	107672526	G	T	0.0768724	0.160038	0.0327229	1.00476e-06	7738	GCST90027627	0.00308158	23.9128
1883	rs113296815	9	132077392	A	G	0.0707202	0.207512	0.0407773	3.60113e-07	7738	GCST90027627	0.00333558	25.8904
1884	rs7987291	13	28894206	G	A	0.188888	0.123872	0.0276111	7.2467e-06	7738	GCST90027627	0.00259431	20.1218
1885	rs7196834	16	83080502	T	C	0.350235	-0.0993086	0.0223151	8.57579e-06	7738	GCST90027627	0.00255291	19.7999
1886	rs12753986	1	162526572	T	C	0.0739675	-0.144732	0.0325718	8.85187e-06	7738	GCST90027628	0.00254513	19.7393
1887	rs11588127	1	168453455	A	G	0.154512	-0.109939	0.0230214	1.79236e-06	7738	GCST90027628	0.00293857	22.7998
1888	rs4954528	2	138442382	A	T	0.914912	-0.127826	0.0289295	9.93646e-06	7738	GCST90027628	0.00251673	19.5186
1889	rs60748324	3	13608656	T	C	0.0730989	0.149181	0.0312164	1.7623e-06	7738	GCST90027628	0.00294275	22.8323
1890	rs1584586	3	150194351	A	G	0.346666	0.0920891	0.0166959	3.47413e-08	7738	GCST90027628	0.00391622	30.415
1891	rs35842518	5	9189414	A	G	0.0596521	0.153256	0.0337637	5.65014e-06	7738	GCST90027628	0.00265553	20.5979
1892	rs13162740	5	147068658	A	G	0.126842	0.109993	0.0241692	5.33977e-06	7738	GCST90027628	0.00266944	20.706
1893	rs17644950	7	13183671	G	C	0.137048	-0.115465	0.0257536	7.34381e-06	7738	GCST90027628	0.00259104	20.0963
1894	rs35698389	7	155051832	G	A	0.12754	0.112728	0.0243454	3.65006e-06	7738	GCST90027628	0.00276313	21.4348
1895	rs57187632	11	116353776	A	C	0.0603515	-0.158755	0.0338797	2.78799e-06	7738	GCST90027628	0.00282955	21.9515
1896	rs878453	16	85966163	C	T	0.373889	0.0752095	0.0169436	9.04537e-06	7738	GCST90027628	0.00253981	19.698
1897	rs112683661	2	61576792	A	G	0.125286	-0.129237	0.0265462	1.12525e-06	7738	GCST90027629	0.00305358	23.6949
1898	rs4841463	8	10807105	G	T	0.0958184	-0.164027	0.0301572	5.35625e-08	7738	GCST90027629	0.00380857	29.5757
1899	rs1907895	10	58285762	A	G	0.37156	-0.0914668	0.0180325	3.92956e-07	7738	GCST90027629	0.00331395	25.722
1900	rs11596863	10	126762090	A	G	0.0800031	-0.150086	0.0324162	3.65752e-06	7738	GCST90027629	0.00276263	21.4309
1901	rs7117995	11	19947811	A	C	0.555523	-0.0834466	0.0176362	2.22798e-06	7738	GCST90027629	0.00288487	22.3819
1902	rs10845128	12	10585083	T	C	0.825109	-0.111202	0.0244437	5.38222e-06	7738	GCST90027629	0.00266749	20.6909
1903	rs73162129	13	24570268	A	C	0.0841576	-0.149823	0.0327426	4.7443e-06	7738	GCST90027629	0.00269854	20.9324
1904	rs4943736	13	40726849	G	C	0.550375	0.0810859	0.0180256	6.84749e-06	7738	GCST90027629	0.00260824	20.2301
1905	rs73001914	3	2585609	G	A	0.182659	-0.099592	0.0217077	4.47804e-06	7738	GCST90027630	0.00271277	21.0431
1906	rs7861671	9	82800248	C	G	0.824424	-0.0956664	0.0215059	8.65192e-06	7738	GCST90027630	0.00255074	19.783
1907	rs56355152	10	14216561	G	A	0.282307	0.0855056	0.0184332	3.50668e-06	7738	GCST90027630	0.00277301	21.5116
1908	rs7305791	12	60220568	T	A	0.267398	-0.086344	0.0185708	3.32832e-06	7738	GCST90027630	0.00278588	21.6117
1909	rs61641915	14	69177415	G	A	0.265486	0.0857279	0.0186268	4.17667e-06	7738	GCST90027630	0.00272993	21.1765
1910	rs17122325	14	86894654	T	G	0.283931	0.0906787	0.0183615	7.87156e-07	7738	GCST90027630	0.00314195	24.3827
1911	rs7228238	18	2641314	T	C	0.415585	-0.0898501	0.016609	6.31244e-08	7738	GCST90027630	0.00376774	29.2575
1912	rs2423617	20	11802439	G	A	0.416906	-0.0767759	0.016646	3.98299e-06	7738	GCST90027630	0.00274162	21.2675
1913	rs548331	1	229198931	A	T	0.776195	0.0893695	0.019563	4.91691e-06	7738	GCST90027631	0.00268975	20.864
1914	rs9659982	1	246019090	G	A	0.0955102	-0.126431	0.0281826	7.25232e-06	7738	GCST90027631	0.00259412	20.1203
1915	rs60761380	2	68669728	G	A	0.11681	-0.115163	0.0251184	4.54403e-06	7738	GCST90027631	0.00270917	21.015
1916	rs76027112	4	22931698	G	A	0.119239	-0.12899	0.0270416	1.84166e-06	7738	GCST90027631	0.00293187	22.7476
1917	rs79214669	4	180216318	T	G	0.0515445	-0.165555	0.0369057	7.2614e-06	7738	GCST90027631	0.00259381	20.1179
1918	rs72639725	5	28796073	C	T	0.117943	-0.127613	0.0254577	5.36627e-07	7738	GCST90027631	0.00323677	25.121
1919	rs10499452	7	14594932	G	A	0.0598447	-0.154288	0.0342147	6.50082e-06	7738	GCST90027631	0.00262102	20.3295
1920	rs62560771	9	116881201	A	T	0.273987	0.086881	0.0191971	6.01856e-06	7738	GCST90027631	0.00263999	20.477
1921	rs10761652	10	64397656	A	G	0.74949	0.0842213	0.0187175	6.80814e-06	7738	GCST90027631	0.00260966	20.2412
1922	rs9512593	13	27849071	G	A	0.299083	0.0822548	0.0182347	6.45542e-06	7738	GCST90027631	0.00262275	20.3429
1923	rs2025478	13	29167439	G	T	0.153308	-0.0996834	0.0225138	9.52582e-06	7738	GCST90027631	0.0025271	19.5992
1924	rs7323649	13	56423201	T	G	0.167757	0.0960386	0.021546	8.29708e-06	7738	GCST90027631	0.00256103	19.863
1925	rs1394890	18	1200631	T	C	0.946721	-0.182706	0.0393463	3.4252e-06	7738	GCST90027631	0.0027788	21.5567
1926	rs1398954	18	34010589	A	G	0.839316	0.105322	0.0225501	3.00353e-06	7738	GCST90027631	0.00281119	21.8087
1927	rs12626113	20	54318925	T	C	0.246035	0.0910727	0.0196979	3.77377e-06	7738	GCST90027631	0.00275492	21.3709
1928	rs938914	3	116309057	C	T	0.441336	-0.0944631	0.0213343	9.52224e-06	7738	GCST90027632	0.00252719	19.5999
1929	rs62385620	5	167763951	A	T	0.113762	0.161437	0.03486	3.6387e-06	7738	GCST90027632	0.0027639	21.4408
1930	rs245907	7	29202049	A	G	0.475389	-0.0983522	0.0210104	2.85327e-06	7738	GCST90027632	0.00282384	21.9071
1931	rs3801158	7	41739141	C	G	0.802068	-0.125045	0.0269673	3.5368e-06	7738	GCST90027632	0.0027709	21.4952
1932	rs10866960	8	3752847	C	T	0.716727	-0.1047	0.0233281	7.18463e-06	7738	GCST90027632	0.00259643	20.1382
1933	rs7913326	10	11564312	C	T	0.197293	0.123808	0.0263067	2.52199e-06	7738	GCST90027632	0.00285428	22.144
1934	rs78848972	11	87743667	G	A	0.149857	0.140326	0.029612	2.14983e-06	7738	GCST90027632	0.00289368	22.4505
1935	rs78069526	13	80896295	A	G	0.126714	-0.144569	0.0319216	5.92953e-06	7738	GCST90027632	0.00264365	20.5055
1936	rs11627712	14	33024586	A	G	0.253168	0.108539	0.0240302	6.27883e-06	7738	GCST90027632	0.00262957	20.396
1937	rs12921798	16	62405413	A	G	0.0598904	0.211209	0.0457533	3.90706e-06	7738	GCST90027632	0.00274637	21.3044
1938	rs11678288	2	65774687	A	T	0.606247	-0.085742	0.0191698	7.72181e-06	7738	GCST90027633	0.0025787	20.0004
1939	rs2128405	3	65100060	C	A	0.0500915	0.198151	0.0432315	4.57292e-06	7738	GCST90027633	0.0027076	21.0029
1940	rs1395789	3	100822006	G	C	0.723195	0.115492	0.0216315	9.34133e-08	7738	GCST90027633	0.00367036	28.4985
1941	rs1496548	7	146953219	T	C	0.549	-0.0894676	0.0187506	1.82903e-06	7738	GCST90027633	0.00293357	22.7609
1942	rs2054065	8	14905912	C	T	0.554871	0.084338	0.0189019	8.12413e-06	7738	GCST90027633	0.00256621	19.9033
1943	rs11788169	9	125225045	G	T	0.0575425	0.187961	0.0404357	3.34556e-06	7738	GCST90027633	0.0027846	21.6018
1944	rs10836973	11	4957919	A	C	0.127794	-0.127111	0.0281251	6.19885e-06	7738	GCST90027633	0.00263272	20.4205
1945	rs2373545	11	80314579	C	G	0.104418	-0.145595	0.0323979	6.99131e-06	7738	GCST90027633	0.00260313	20.1904
1946	rs55950535	13	108111161	T	C	0.0739645	-0.161429	0.0359358	7.05068e-06	7738	GCST90027633	0.00260105	20.1742
1947	rs111974902	14	33880477	T	C	0.101329	0.145393	0.0313641	3.55827e-06	7738	GCST90027633	0.00276941	21.4836
1948	rs16966731	16	10052440	C	T	0.328583	0.08983	0.0201382	8.17025e-06	7738	GCST90027633	0.00256482	19.8925
1949	rs6043422	20	15649366	A	G	0.513648	0.0848707	0.0189889	7.84039e-06	7738	GCST90027633	0.00257495	19.9712
1950	rs2427354	20	61022814	C	T	0.707789	0.098874	0.0211457	2.9275e-06	7738	GCST90027633	0.00281751	21.8578
1951	rs9817097	3	191538106	G	C	0.111594	0.172688	0.037962	5.3912e-06	7738	GCST90027634	0.00266708	20.6877
1952	rs2342646	6	169033082	A	G	0.680086	0.111203	0.0248464	7.61851e-06	7738	GCST90027634	0.00258201	20.0261
1953	rs12533114	7	6328455	G	A	0.371541	0.111225	0.0245945	6.11534e-06	7738	GCST90027634	0.00263606	20.4465
1954	rs245907	7	29202049	A	G	0.471259	-0.10733	0.0231189	3.44147e-06	7738	GCST90027634	0.00277764	21.5476
1955	rs2819206	9	18254023	T	C	0.604069	0.110186	0.024021	4.49511e-06	7738	GCST90027634	0.00271183	21.0358
1956	rs55811317	11	76422031	T	C	0.297823	0.116996	0.0258969	6.24962e-06	7738	GCST90027634	0.00263072	20.4049
1957	rs1793041	11	106402293	T	C	0.38314	0.105175	0.0236014	8.33831e-06	7738	GCST90027634	0.00255982	19.8536
1958	rs11219874	11	124910797	C	T	0.101727	-0.17099	0.0376582	5.61009e-06	7738	GCST90027634	0.00265728	20.6115
1959	rs9603946	13	113422688	T	C	0.148854	0.1547	0.0340081	5.39241e-06	7738	GCST90027634	0.00266702	20.6872
1960	rs11629188	14	105293940	G	C	0.18	-0.154934	0.0316149	9.55144e-07	7738	GCST90027634	0.0030941	24.0103
1961	rs7194361	16	79108354	T	C	0.202604	-0.164574	0.0328522	5.45602e-07	7738	GCST90027634	0.00323267	25.089
1962	rs16967152	18	33361529	C	T	0.224629	0.130239	0.0273366	1.8953e-06	7738	GCST90027634	0.00292478	22.6925
1963	rs11664244	18	72830878	A	G	0.870587	0.160054	0.0350864	5.07389e-06	7738	GCST90027634	0.00268201	20.8038
1964	rs34588554	19	14237657	A	G	0.101972	-0.172734	0.0373969	3.85717e-06	7738	GCST90027634	0.00274953	21.329
1965	rs10159356	1	48103139	G	A	0.307959	-0.140708	0.024349	7.52353e-09	7738	GCST90027635	0.00429711	33.3859
1966	rs61545203	1	59551207	C	A	0.106004	-0.167342	0.0360257	3.39947e-06	7738	GCST90027635	0.00278066	21.5712
1967	rs12035973	1	84043269	A	G	0.171607	0.137461	0.029716	3.73092e-06	7738	GCST90027635	0.00275773	21.3928
1968	rs2420153	3	167619583	T	A	0.923444	0.205908	0.0439944	2.86416e-06	7738	GCST90027635	0.0028229	21.8998
1969	rs62303695	4	46916149	C	A	0.118713	-0.153066	0.0343611	8.40352e-06	7738	GCST90027635	0.0025579	19.8387
1970	rs3923652	7	155148917	C	A	0.104567	-0.173724	0.0362716	1.67174e-06	7738	GCST90027635	0.00295577	22.9336
1971	rs10813349	9	3080031	T	C	0.413631	-0.105645	0.0237828	8.90878e-06	7738	GCST90027635	0.00254355	19.7271
1972	rs7111149	11	130458329	G	A	0.567282	-0.0989675	0.0222627	8.77147e-06	7738	GCST90027635	0.00254737	19.7568
1973	rs12371717	12	131912479	T	C	0.337762	0.106466	0.0239541	8.806e-06	7738	GCST90027635	0.0025464	19.7493
1974	rs8057488	16	12628286	T	C	0.0512434	0.244418	0.0501257	1.08204e-06	7738	GCST90027635	0.00306326	23.7702
1975	rs9965721	18	71504308	C	A	0.582177	-0.116121	0.025158	3.91821e-06	7738	GCST90027635	0.00274566	21.2989
1976	rs73952138	2	124286912	A	C	0.0902387	0.18117	0.0408204	9.07029e-06	7738	GCST90027636	0.00253914	19.6928
1977	rs10189685	2	203488449	A	G	0.316834	-0.110199	0.024874	9.41037e-06	7738	GCST90027636	0.00253009	19.6225
1978	rs6809947	3	122780164	G	A	0.409104	0.112391	0.0254192	9.80213e-06	7738	GCST90027636	0.00252007	19.5445
1979	rs7775419	6	143348832	T	C	0.0668613	-0.204563	0.0461964	9.50596e-06	7738	GCST90027636	0.00252761	19.6031
1980	rs117650960	6	146897771	C	T	0.0585564	-0.240704	0.0534886	6.79219e-06	7738	GCST90027636	0.00261024	20.2457
1981	rs7798574	7	155153238	C	T	0.886375	0.181742	0.0360849	4.74054e-07	7738	GCST90027636	0.00326748	25.3601
1982	rs72814612	10	95941459	C	A	0.105935	0.185814	0.0398171	3.06092e-06	7738	GCST90027636	0.00280652	21.7724
1983	rs6502722	17	3272189	A	G	0.149997	-0.146169	0.0329833	9.35274e-06	7738	GCST90027636	0.0025316	19.6342
1984	rs2739436	19	51526662	G	A	0.164125	-0.171328	0.0375436	5.03237e-06	7738	GCST90027636	0.00268403	20.8195
1985	rs62149083	2	36030798	C	T	0.178452	-0.121535	0.0247565	9.14458e-07	7738	GCST90027637	0.00310487	24.0941
1986	rs12635648	3	145344597	T	C	0.0669666	-0.168004	0.0373439	6.83247e-06	7738	GCST90027637	0.00260878	20.2343
1987	rs6931936	6	90738735	G	A	0.222468	0.118448	0.025762	4.27057e-06	7738	GCST90027637	0.00272445	21.1339
1988	rs7864936	9	16845510	A	G	0.64806	-0.105984	0.0219135	1.32174e-06	7738	GCST90027637	0.0030138	23.3853
1989	rs577575	12	10045919	A	G	0.0956027	0.161957	0.0329632	8.95688e-07	7738	GCST90027637	0.00311	24.134
1990	rs7971953	12	60090207	C	G	0.219371	-0.11292	0.0231773	1.10463e-06	7738	GCST90027637	0.00305815	23.7304
1991	rs35387980	13	54922005	T	C	0.108644	-0.139656	0.0315732	9.72336e-06	7738	GCST90027637	0.00252206	19.56
1992	rs72710486	15	46627042	T	C	0.0593394	-0.196931	0.044061	7.83998e-06	7738	GCST90027637	0.00257496	19.9713
1993	rs8057488	16	12628286	T	C	0.0525851	0.18947	0.0421987	7.12439e-06	7738	GCST90027637	0.0025985	20.1543
1994	rs6503214	17	9395033	G	A	0.848351	-0.119644	0.0267533	7.74454e-06	7738	GCST90027637	0.00257797	19.9948
1995	rs34438166	17	76456017	G	C	0.0996485	0.156423	0.0340843	4.4476e-06	7738	GCST90027637	0.00271445	21.0561
1996	rs62085413	18	26840940	T	C	0.0984565	-0.141638	0.0319411	9.23533e-06	7738	GCST90027637	0.00253471	19.6583
1997	rs715902	18	59246158	A	G	0.144889	0.122482	0.0273278	7.39629e-06	7738	GCST90027637	0.00258929	20.0827
[truncated: 2,044 more rows]

## Sheet: S3
Table S3. Details of instrumental variables for the 731 immunocyte traits
Abbreviation: single-nucleotide polymorphism (SNP); effect allele (EA); other allele (OA); effect allele frequency (EAF); effect sizes (BETA); standard error (SE); simple size (N).
	SNP	CHR	POS	EA	OA	N	BETA	SE	EAF	Pval	ID	Trait	R2	F
1	rs72757888	1	233045963	T	C	3658	0.5864	0.1201	0.01	1.086e-06	ebi-a-GCST90001391	IgD+ %B cell	0.00647496	23.8267
2	rs56209800	2	238560295	T	A	3658	-0.2355	0.05263	0.0547	7.90806e-06	ebi-a-GCST90001391	IgD+ %B cell	0.00544378	20.0114
3	rs7597061	2	66001846	G	T	3658	0.1829	0.04129	0.0998	9.66696e-06	ebi-a-GCST90001391	IgD+ %B cell	0.00533544	19.611
4	rs138919897	3	106834795	G	A	3658	1.402	0.2997	0.0019	2.986e-06	ebi-a-GCST90001391	IgD+ %B cell	0.00594687	21.8718
5	rs4691917	4	164344795	G	A	3658	0.9378	0.1877	0.9956	6.10394e-07	ebi-a-GCST90001391	IgD+ %B cell	0.00677789	24.9491
6	rs17405603	5	144608340	T	A	3658	0.1542	0.02757	0.284	2.38298e-08	ebi-a-GCST90001391	IgD+ %B cell	0.00847917	31.2649
7	rs72952600	6	114522609	G	C	3658	0.49	0.1045	0.0142	2.83302e-06	ebi-a-GCST90001391	IgD+ %B cell	0.00597466	21.9747
8	rs9265870	6	31312892	G	A	3658	0.1454	0.03049	0.4718	1.92398e-06	ebi-a-GCST90001391	IgD+ %B cell	0.00617844	22.7288
9	rs12204136	6	91791081	C	T	3658	0.2426	0.05485	0.0522	9.99793e-06	ebi-a-GCST90001391	IgD+ %B cell	0.00531947	19.552
10	rs10226722	7	68025695	C	T	3658	0.1184	0.0256	0.6006	3.83698e-06	ebi-a-GCST90001391	IgD+ %B cell	0.00581363	21.3789
11	rs2450220	8	119323401	T	C	3658	-0.152	0.03167	0.816	1.65299e-06	ebi-a-GCST90001391	IgD+ %B cell	0.00625779	23.0226
12	rs140191306	9	2570753	T	C	3658	0.4421	0.09364	0.0179	2.427e-06	ebi-a-GCST90001391	IgD+ %B cell	0.0060567	22.2782
13	rs11068290	12	110228055	T	C	3658	0.3904	0.08097	0.0231	1.486e-06	ebi-a-GCST90001391	IgD+ %B cell	0.00631504	23.2345
14	rs11616703	13	22879729	T	G	3658	-0.4199	0.09432	0.0171	8.75105e-06	ebi-a-GCST90001391	IgD+ %B cell	0.00538882	19.8083
15	rs62057183	16	30744826	T	C	3658	0.1273	0.02872	0.2508	9.63496e-06	ebi-a-GCST90001391	IgD+ %B cell	0.00534217	19.6359
16	rs73426855	17	77637123	C	T	3658	-0.174	0.03482	0.1471	6.07995e-07	ebi-a-GCST90001391	IgD+ %B cell	0.0067802	24.9576
17	rs148496020	17	51092001	A	T	3658	-0.4088	0.08921	0.0193	4.74799e-06	ebi-a-GCST90001391	IgD+ %B cell	0.00570775	20.9873
18	rs1919856	1	247700906	G	A	3656	0.1675	0.03766	0.108	8.94499e-06	ebi-a-GCST90001392	IgD+ CD38br AC	0.0053817	19.7711
19	rs116285595	1	200858159	T	C	3656	0.6503	0.1415	0.0068	4.44396e-06	ebi-a-GCST90001392	IgD+ CD38br AC	0.0057439	21.1095
20	rs116104104	1	214476260	T	C	3656	5.387	1.184	0.0004	5.50503e-06	ebi-a-GCST90001392	IgD+ CD38br AC	0.00563031	20.6896
21	rs12036556	1	99149370	T	C	3656	0.3487	0.07421	0.0265	2.714e-06	ebi-a-GCST90001392	IgD+ CD38br AC	0.00600286	22.0669
22	rs1294253	1	233503875	C	T	3656	-0.1382	0.02658	0.7254	2.1e-07	ebi-a-GCST90001392	IgD+ CD38br AC	0.00734007	27.019
23	rs146959444	1	167027268	C	T	3656	1.249	0.2574	0.0023	1.287e-06	ebi-a-GCST90001392	IgD+ CD38br AC	0.00639902	23.5326
24	rs113965271	2	128428350	C	G	3656	-0.3262	0.07211	0.0286	6.28507e-06	ebi-a-GCST90001392	IgD+ CD38br AC	0.00556604	20.4522
25	rs733555	2	16464227	T	G	3656	-0.1396	0.02714	0.2637	2.85299e-07	ebi-a-GCST90001392	IgD+ CD38br AC	0.00718478	26.4432
26	rs78188887	2	155636739	G	A	3656	1.533	0.3206	0.0014	1.80198e-06	ebi-a-GCST90001392	IgD+ CD38br AC	0.00621503	22.8518
27	rs140380950	2	105587803	C	T	3656	-0.3568	0.06296	0.0368	1.567e-08	ebi-a-GCST90001392	IgD+ CD38br AC	0.00870795	32.0983
28	rs374727947	3	163801921	G	T	3656	0.6111	0.1307	0.0098	3.02197e-06	ebi-a-GCST90001392	IgD+ CD38br AC	0.00594399	21.8492
29	rs794185	3	4437358	C	T	3656	-0.1116	0.02511	0.3362	9.05899e-06	ebi-a-GCST90001392	IgD+ CD38br AC	0.00537389	19.7423
30	rs76112278	4	15915069	A	G	3656	-0.4579	0.08605	0.0194	1.09099e-07	ebi-a-GCST90001392	IgD+ CD38br AC	0.00768569	28.301
31	rs7667070	4	38379833	C	T	3656	-0.2956	0.06254	0.0361	2.36298e-06	ebi-a-GCST90001392	IgD+ CD38br AC	0.00607353	22.3283
32	rs80330977	5	158276610	A	G	3656	-0.2576	0.04422	0.0814	6.158e-09	ebi-a-GCST90001392	IgD+ CD38br AC	0.00919677	33.9169
33	rs78658073	5	498773	A	G	3656	1.665	0.362	0.001	4.385e-06	ebi-a-GCST90001392	IgD+ CD38br AC	0.00575307	21.1433
34	rs76660971	5	18919526	A	G	3656	-0.1264	0.02828	0.2299	8.14798e-06	ebi-a-GCST90001392	IgD+ CD38br AC	0.00543454	19.9663
35	rs117772462	7	48791017	A	T	3656	-0.4238	0.09514	0.0159	8.67401e-06	ebi-a-GCST90001392	IgD+ CD38br AC	0.00539807	19.8316
36	rs10265656	7	187171	G	A	3656	-0.2229	0.04923	0.9375	6.15106e-06	ebi-a-GCST90001392	IgD+ CD38br AC	0.00557604	20.4891
37	rs143397127	7	12847391	C	T	3656	-0.4626	0.09576	0.0157	1.41599e-06	ebi-a-GCST90001392	IgD+ CD38br AC	0.00634269	23.3241
38	rs1695681	8	118255950	A	C	3656	-0.1256	0.02413	0.5309	2.05698e-07	ebi-a-GCST90001392	IgD+ CD38br AC	0.00735617	27.0786
39	rs16868356	8	102770464	C	T	3656	0.4146	0.08532	0.0198	1.226e-06	ebi-a-GCST90001392	IgD+ CD38br AC	0.00641734	23.6004
40	rs2395904	8	130617819	G	T	3656	-0.1279	0.02666	0.2657	1.69001e-06	ebi-a-GCST90001392	IgD+ CD38br AC	0.00625589	23.0029
41	rs10821937	10	63723909	T	C	3656	-0.1118	0.02511	0.6458	8.81089e-06	ebi-a-GCST90001392	IgD+ CD38br AC	0.00539306	19.8131
42	rs61878035	11	15328898	A	G	3656	0.1453	0.03068	0.1886	2.24202e-06	ebi-a-GCST90001392	IgD+ CD38br AC	0.00609759	22.4173
43	rs11068290	12	110228055	T	C	3656	0.3555	0.07815	0.0231	5.55098e-06	ebi-a-GCST90001392	IgD+ CD38br AC	0.00562813	20.6816
44	rs118090735	12	78790468	G	T	3656	1.518	0.3399	0.0011	8.22602e-06	ebi-a-GCST90001392	IgD+ CD38br AC	0.0054259	19.9344
45	rs11159480	14	81466662	T	G	3656	-0.1526	0.0323	0.8166	2.399e-06	ebi-a-GCST90001392	IgD+ CD38br AC	0.00606812	22.3083
46	rs7169431	15	56340896	G	A	3656	-0.2007	0.04408	0.9219	5.45896e-06	ebi-a-GCST90001392	IgD+ CD38br AC	0.00563832	20.7192
47	rs76608654	16	55450479	C	T	3656	0.2489	0.05423	0.0494	4.56405e-06	ebi-a-GCST90001392	IgD+ CD38br AC	0.00572887	21.0539
48	rs12939565	17	38038389	T	A	3656	-0.1364	0.02672	0.4267	3.47496e-07	ebi-a-GCST90001392	IgD+ CD38br AC	0.00707726	26.0446
49	rs75766272	1	8009985	T	C	3657	0.3861	0.08587	0.0201	7.14299e-06	ebi-a-GCST90001393	IgD+ CD38dim %B cell	0.00549791	20.2059
50	rs7595353	2	229232050	C	T	3657	-0.1211	0.02671	0.3054	6.02005e-06	ebi-a-GCST90001393	IgD+ CD38dim %B cell	0.00558961	20.5448
51	rs9865821	3	7014131	A	C	3657	0.115	0.02558	0.6459	7.16193e-06	ebi-a-GCST90001393	IgD+ CD38dim %B cell	0.00549637	20.2003
52	rs6835759	4	170328209	G	A	3657	0.1189	0.02486	0.4701	1.79498e-06	ebi-a-GCST90001393	IgD+ CD38dim %B cell	0.00621625	22.8625
53	rs2301101	5	83420407	G	T	3657	-0.187	0.03994	0.1097	2.93501e-06	ebi-a-GCST90001393	IgD+ CD38dim %B cell	0.00595863	21.9094
54	rs9459562	6	166502048	C	G	3657	0.1101	0.02478	0.4346	9.1791e-06	ebi-a-GCST90001393	IgD+ CD38dim %B cell	0.00536919	19.7303
55	rs6998850	8	61848028	G	A	3657	0.1204	0.02683	0.3018	7.45899e-06	ebi-a-GCST90001393	IgD+ CD38dim %B cell	0.00547648	20.1268
56	rs546147740	8	4318676	C	T	3657	0.763	0.1665	0.0051	4.75499e-06	ebi-a-GCST90001393	IgD+ CD38dim %B cell	0.00570964	20.9886
57	rs62488766	8	12518295	G	A	3657	-0.3635	0.08066	0.0283	6.80205e-06	ebi-a-GCST90001393	IgD+ CD38dim %B cell	0.00552284	20.2981
58	rs61912200	12	1637126	A	T	3657	1.216	0.2655	0.0022	4.81903e-06	ebi-a-GCST90001393	IgD+ CD38dim %B cell	0.00570334	20.9653
59	rs78269238	14	65673804	T	C	3657	-0.2771	0.05349	0.0582	2.34498e-07	ebi-a-GCST90001393	IgD+ CD38dim %B cell	0.00728497	26.8219
60	rs60521331	17	8639905	A	G	3657	0.1107	0.02463	0.5022	7.24202e-06	ebi-a-GCST90001393	IgD+ CD38dim %B cell	0.0054935	20.1897
61	rs34157595	17	49200947	C	T	3657	0.1327	0.02673	0.3154	7.23303e-07	ebi-a-GCST90001393	IgD+ CD38dim %B cell	0.00669425	24.6324
62	rs329966	19	53070617	G	A	3657	-0.1265	0.02461	0.5425	2.90402e-07	ebi-a-GCST90001393	IgD+ CD38dim %B cell	0.00717309	26.4071
63	rs4811007	20	48839604	G	A	3657	0.1261	0.02461	0.4837	3.12702e-07	ebi-a-GCST90001393	IgD+ CD38dim %B cell	0.00712812	26.2403
64	rs73909843	20	49554764	C	T	3657	0.2092	0.0466	0.0764	7.39095e-06	ebi-a-GCST90001393	IgD+ CD38dim %B cell	0.00548075	20.1425
65	rs78958229	21	39363957	T	C	3657	0.2934	0.0591	0.044	7.21705e-07	ebi-a-GCST90001393	IgD+ CD38dim %B cell	0.00669427	24.6325
66	rs72691696	1	166598682	T	C	3656	1.476	0.332	0.0014	9.04899e-06	ebi-a-GCST90001394	IgD+ CD38dim AC	0.00537711	19.7542
67	rs7690529	4	91412392	G	A	3656	0.5256	0.1173	0.0115	7.71898e-06	ebi-a-GCST90001394	IgD+ CD38dim AC	0.00546173	20.0668
68	rs147207149	5	128786753	G	A	3656	0.6732	0.1407	0.0075	1.78398e-06	ebi-a-GCST90001394	IgD+ CD38dim AC	0.00622276	22.8803
69	rs17056318	5	158285953	C	T	3656	-0.2225	0.04431	0.081	5.37403e-07	ebi-a-GCST90001394	IgD+ CD38dim AC	0.0068496	25.2011
70	rs1510970	5	118216738	A	G	3656	-0.1966	0.04234	0.087	3.57001e-06	ebi-a-GCST90001394	IgD+ CD38dim AC	0.00586281	21.549
71	rs115150472	5	146138788	T	C	3656	2.534	0.5718	0.0004	9.63008e-06	ebi-a-GCST90001394	IgD+ CD38dim AC	0.00534308	19.6285
72	rs141880653	5	166970737	T	C	3656	1.849	0.3979	0.001	3.49004e-06	ebi-a-GCST90001394	IgD+ CD38dim AC	0.00587168	21.5818
73	rs115951641	6	52336715	T	A	3656	0.2476	0.05577	0.049	9.24996e-06	ebi-a-GCST90001394	IgD+ CD38dim AC	0.00536239	19.6998
74	rs12197153	6	100821460	A	G	3656	2.216	0.4431	0.0007	5.95895e-07	ebi-a-GCST90001394	IgD+ CD38dim AC	0.00679468	24.9976
75	rs143397127	7	12847391	C	T	3656	-0.4549	0.09626	0.0157	2.37602e-06	ebi-a-GCST90001394	IgD+ CD38dim AC	0.0060714	22.3204
76	rs190448231	7	87868543	G	T	3656	0.327	0.07351	0.028	8.89406e-06	ebi-a-GCST90001394	IgD+ CD38dim AC	0.00538334	19.7772
77	rs2395904	8	130617819	G	T	3656	-0.1253	0.0268	0.2657	3.02503e-06	ebi-a-GCST90001394	IgD+ CD38dim AC	0.00594343	21.8472
78	rs283340	8	70193536	C	T	3656	0.1175	0.02409	0.5621	1.128e-06	ebi-a-GCST90001394	IgD+ CD38dim AC	0.00646516	23.7774
79	rs150663332	8	2044843	T	C	3656	-0.1942	0.0428	0.084	5.88098e-06	ebi-a-GCST90001394	IgD+ CD38dim AC	0.00559972	20.5766
80	rs139801247	9	138747854	C	T	3656	0.3801	0.0836	0.0208	5.63002e-06	ebi-a-GCST90001394	IgD+ CD38dim AC	0.00562248	20.6607
81	rs116851238	10	33792014	T	C	3656	-0.4319	0.08996	0.0176	1.64399e-06	ebi-a-GCST90001394	IgD+ CD38dim AC	0.00626516	23.0372
82	rs12799241	11	119980729	A	G	3656	0.13	0.0273	0.2619	1.99301e-06	ebi-a-GCST90001394	IgD+ CD38dim AC	0.0061641	22.6633
83	rs75474045	13	72428296	A	G	3656	0.5528	0.1063	0.0126	2.08502e-07	ebi-a-GCST90001394	IgD+ CD38dim AC	0.00734282	27.0291
84	rs12906621	15	37177413	A	G	3656	0.1764	0.03817	0.1091	3.91102e-06	ebi-a-GCST90001394	IgD+ CD38dim AC	0.00580787	21.3459
85	rs117518951	16	55449193	C	T	3656	0.2458	0.0546	0.049	6.92708e-06	ebi-a-GCST90001394	IgD+ CD38dim AC	0.00551279	20.2554
86	rs143176410	16	84305239	C	G	3656	1.912	0.3929	0.001	1.185e-06	ebi-a-GCST90001394	IgD+ CD38dim AC	0.00643578	23.6687
87	rs8076302	17	79265701	T	C	3656	-0.1385	0.03056	0.185	6.00703e-06	ebi-a-GCST90001394	IgD+ CD38dim AC	0.00558668	20.5284
88	rs12939566	17	38038390	T	A	3656	-0.1486	0.02725	0.4148	5.30603e-08	ebi-a-GCST90001394	IgD+ CD38dim AC	0.00806827	29.7212
89	rs4792571	17	14931234	T	G	3656	0.1093	0.02377	0.4699	4.41804e-06	ebi-a-GCST90001394	IgD+ CD38dim AC	0.00575005	21.1322
90	rs655580	19	53039110	A	G	3656	0.1183	0.0239	0.4571	7.70495e-07	ebi-a-GCST90001394	IgD+ CD38dim AC	0.00665682	24.487
91	rs34764986	20	59926554	C	T	3656	-0.2175	0.04671	0.0699	3.31497e-06	ebi-a-GCST90001394	IgD+ CD38dim AC	0.00589555	21.6701
92	rs12122084	1	111914431	A	G	3657	-0.1408	0.03104	0.1916	5.93895e-06	ebi-a-GCST90001395	IgD+ CD38- %B cell	0.005595	20.5648
93	rs1512044	3	188624425	A	G	3657	0.202	0.03882	0.1084	2.07e-07	ebi-a-GCST90001395	IgD+ CD38- %B cell	0.00734959	27.0616
94	rs76376526	4	109408667	T	C	3657	0.4948	0.1101	0.0133	7.20593e-06	ebi-a-GCST90001395	IgD+ CD38- %B cell	0.00549247	20.1859
95	rs78009119	5	136421498	G	T	3657	-0.4914	0.1063	0.0137	3.88401e-06	ebi-a-GCST90001395	IgD+ CD38- %B cell	0.00580963	21.3583
96	rs34843244	5	90267368	T	A	3657	0.308	0.06835	0.033	6.80597e-06	ebi-a-GCST90001395	IgD+ CD38- %B cell	0.00552198	20.2949
97	rs115802369	6	5380890	G	A	3657	-0.4129	0.0922	0.0175	7.76497e-06	ebi-a-GCST90001395	IgD+ CD38- %B cell	0.00545416	20.0443
98	rs2621369	6	32768285	T	C	3657	0.1498	0.03155	0.2901	2.13098e-06	ebi-a-GCST90001395	IgD+ CD38- %B cell	0.00612676	22.5314
99	rs113398446	6	161871755	C	A	3657	0.1793	0.03256	0.1687	3.91201e-08	ebi-a-GCST90001395	IgD+ CD38- %B cell	0.00822395	30.3078
100	rs80032720	6	32384933	A	G	3657	0.2539	0.05434	0.0734	3.08901e-06	ebi-a-GCST90001395	IgD+ CD38- %B cell	0.00593439	21.8197
101	rs10254361	7	119564205	T	G	3657	0.1333	0.02899	0.2404	4.40099e-06	ebi-a-GCST90001395	IgD+ CD38- %B cell	0.00574825	21.1313
102	rs2251199	8	14671281	G	A	3657	0.1168	0.02572	0.628	5.73799e-06	ebi-a-GCST90001395	IgD+ CD38- %B cell	0.00560759	20.6113
103	rs62502412	8	28265475	T	A	3657	0.1209	0.02712	0.2759	8.58401e-06	ebi-a-GCST90001395	IgD+ CD38- %B cell	0.00540499	19.8626
104	rs10111625	8	79595404	G	A	3657	-0.1169	0.02611	0.5384	7.72094e-06	ebi-a-GCST90001395	IgD+ CD38- %B cell	0.0054515	20.0345
105	rs7012048	8	29631839	C	T	3657	0.1407	0.0311	0.1874	6.25403e-06	ebi-a-GCST90001395	IgD+ CD38- %B cell	0.00556568	20.4564
106	rs148952274	9	37982527	T	C	3657	-2.911	0.6469	0.0004	7.01003e-06	ebi-a-GCST90001395	IgD+ CD38- %B cell	0.00550664	20.2382
107	rs79870102	12	66341509	G	A	3657	0.9733	0.216	0.0033	6.83502e-06	ebi-a-GCST90001395	IgD+ CD38- %B cell	0.00552149	20.2931
108	rs1959342	14	20673865	T	A	3657	0.112	0.02529	0.3589	9.81002e-06	ebi-a-GCST90001395	IgD+ CD38- %B cell	0.00533446	19.602
109	rs77762131	14	96205838	C	G	3657	0.3388	0.05748	0.045	4.101e-09	ebi-a-GCST90001395	IgD+ CD38- %B cell	0.0094107	34.7229
110	rs10444793	15	44517689	A	G	3657	-0.4608	0.09102	0.018	4.34901e-07	ebi-a-GCST90001395	IgD+ CD38- %B cell	0.00695974	25.6161
111	rs147135384	15	40195637	C	T	3657	-2.756	0.6192	0.0004	8.78294e-06	ebi-a-GCST90001395	IgD+ CD38- %B cell	0.00538797	19.7997
112	rs11150426	16	81986583	C	G	3657	-0.1169	0.02444	0.5386	1.78098e-06	ebi-a-GCST90001395	IgD+ CD38- %B cell	0.00621718	22.8659
113	rs181771926	16	52294553	A	G	3657	-0.5276	0.1101	0.0126	1.73002e-06	ebi-a-GCST90001395	IgD+ CD38- %B cell	0.0062401	22.9508
114	rs329966	19	53070617	G	A	3657	0.1246	0.02445	0.5425	3.62702e-07	ebi-a-GCST90001395	IgD+ CD38- %B cell	0.00705148	25.9562
115	rs73909843	20	49554764	C	T	3657	-0.2138	0.04629	0.0764	4.00904e-06	ebi-a-GCST90001395	IgD+ CD38- %B cell	0.00579949	21.3208
116	rs35050775	20	8003880	T	G	3657	0.3463	0.07724	0.0268	7.53894e-06	ebi-a-GCST90001395	IgD+ CD38- %B cell	0.00546657	20.0901
117	rs10493766	1	85945660	G	A	3656	-0.1336	0.02933	0.233	5.433e-06	ebi-a-GCST90001396	IgD+ CD38- AC	0.00564319	20.7372
118	rs149701635	3	44741083	G	C	3656	-0.3526	0.07768	0.0263	5.84804e-06	ebi-a-GCST90001396	IgD+ CD38- AC	0.00560402	20.5925
119	rs79207264	3	96406408	A	G	3656	0.1854	0.03946	0.1184	2.73602e-06	ebi-a-GCST90001396	IgD+ CD38- AC	0.00600184	22.0632
120	rs71615254	4	178658413	C	A	3656	-0.278	0.0622	0.0406	8.085e-06	ebi-a-GCST90001396	IgD+ CD38- AC	0.00543421	19.9651
121	rs146127735	5	502938	A	G	3656	0.3025	0.06424	0.0383	2.59298e-06	ebi-a-GCST90001396	IgD+ CD38- AC	0.00602847	22.1616
122	rs1158784	6	32758761	T	A	3656	0.174	0.03801	0.1554	4.88405e-06	ebi-a-GCST90001396	IgD+ CD38- AC	0.00569921	20.9443
123	rs12216018	6	130514590	T	C	3656	-0.1686	0.03603	0.1415	2.988e-06	ebi-a-GCST90001396	IgD+ CD38- AC	0.0059537	21.8851
124	rs7809268	7	96302607	C	T	3656	-0.2247	0.04918	0.0687	5.07201e-06	ebi-a-GCST90001396	IgD+ CD38- AC	0.00567741	20.8637
125	rs144625305	7	7871676	T	C	3656	0.6074	0.1364	0.0086	8.70001e-06	ebi-a-GCST90001396	IgD+ CD38- AC	0.00539468	19.8191
126	rs10866982	8	5127400	A	G	3656	-0.1114	0.02467	0.4751	6.49307e-06	ebi-a-GCST90001396	IgD+ CD38- AC	0.00554639	20.3795
127	rs12763172	10	85447519	C	T	3656	0.1258	0.02784	0.7213	6.38499e-06	ebi-a-GCST90001396	IgD+ CD38- AC	0.0055539	20.4073
128	rs7909504	10	32174610	A	G	3656	-0.165	0.03707	0.1358	8.79103e-06	ebi-a-GCST90001396	IgD+ CD38- AC	0.00538976	19.8009
129	rs146687492	11	125619694	T	G	3656	-0.3372	0.07361	0.0291	4.76903e-06	ebi-a-GCST90001396	IgD+ CD38- AC	0.00570702	20.9732
130	rs12874404	13	108993494	G	A	3656	0.1363	0.02669	0.3256	3.41602e-07	ebi-a-GCST90001396	IgD+ CD38- AC	0.00708274	26.065
131	rs77762131	14	96205838	C	G	3656	0.3229	0.05806	0.045	2.85299e-08	ebi-a-GCST90001396	IgD+ CD38- AC	0.00838913	30.9132
132	rs10444793	15	44517689	A	G	3656	-0.4107	0.09229	0.0181	8.83792e-06	ebi-a-GCST90001396	IgD+ CD38- AC	0.00538751	19.7926
133	rs1529727	19	11164067	G	T	3656	0.1176	0.02521	0.5581	3.20701e-06	ebi-a-GCST90001396	IgD+ CD38- AC	0.00591678	21.7486
134	rs62235484	21	41083050	A	G	3656	0.4628	0.09388	0.0175	8.58005e-07	ebi-a-GCST90001396	IgD+ CD38- AC	0.00660324	24.2886
135	rs7412746	1	150860471	T	C	3657	-0.1152	0.02573	0.5153	7.80998e-06	ebi-a-GCST90001397	Unsw mem %B cell	0.00545163	20.0349
136	rs146430312	1	236060214	T	G	3657	1.017	0.2222	0.0027	4.87203e-06	ebi-a-GCST90001397	Unsw mem %B cell	0.00569571	20.9371
137	rs75766272	1	8009985	T	C	3657	-0.4409	0.08695	0.0201	4.15002e-07	ebi-a-GCST90001397	Unsw mem %B cell	0.00698189	25.6982
138	rs72686460	1	45867753	A	T	3657	0.1254	0.02755	0.2961	5.44804e-06	ebi-a-GCST90001397	Unsw mem %B cell	0.00563344	20.7069
139	rs77201712	2	157311822	C	T	3657	0.2907	0.06322	0.0392	4.38995e-06	ebi-a-GCST90001397	Unsw mem %B cell	0.00574847	21.1321
140	rs17006489	2	28304630	G	A	3657	-0.1728	0.03779	0.1354	4.976e-06	ebi-a-GCST90001397	Unsw mem %B cell	0.00568503	20.8976
141	rs72844588	2	138420154	A	G	3657	0.2054	0.04341	0.0913	2.31398e-06	ebi-a-GCST90001397	Unsw mem %B cell	0.00608479	22.3761
142	rs45608038	2	73679013	G	A	3657	0.294	0.06266	0.0421	2.80698e-06	ebi-a-GCST90001397	Unsw mem %B cell	0.00598387	22.0027
143	rs73041424	3	16414269	G	A	3657	-0.2606	0.05834	0.0488	8.18502e-06	ebi-a-GCST90001397	Unsw mem %B cell	0.0054266	19.9424
144	rs183471524	4	27108645	G	A	3657	-0.1978	0.04411	0.0905	7.52905e-06	ebi-a-GCST90001397	Unsw mem %B cell	0.00546855	20.0974
145	rs116525939	5	97611924	C	T	3657	0.9467	0.2075	0.0036	5.22998e-06	ebi-a-GCST90001397	Unsw mem %B cell	0.00565977	20.8042
146	rs895377	5	58050530	A	G	3657	-0.1186	0.02612	0.3683	5.77604e-06	ebi-a-GCST90001397	Unsw mem %B cell	0.00560604	20.6056
147	rs73032183	6	169456830	C	T	3657	0.1675	0.03506	0.1509	1.852e-06	ebi-a-GCST90001397	Unsw mem %B cell	0.00620267	22.8123
148	rs4710879	6	170426027	T	C	3657	-0.1204	0.0253	0.5621	2.03301e-06	ebi-a-GCST90001397	Unsw mem %B cell	0.00615468	22.6347
149	rs12539793	7	25971860	T	C	3657	-0.5404	0.1145	0.0115	2.47002e-06	ebi-a-GCST90001397	Unsw mem %B cell	0.00605421	22.2629
150	rs11779181	8	9063027	T	C	3657	-0.1402	0.03143	0.4003	8.41008e-06	ebi-a-GCST90001397	Unsw mem %B cell	0.0054116	19.887
151	rs1679013	9	22206987	T	C	3657	-0.1252	0.02555	0.5945	9.97103e-07	ebi-a-GCST90001397	Unsw mem %B cell	0.00652318	23.9988
152	rs1930922	9	93297086	G	A	3657	-0.137	0.0295	0.2419	3.54797e-06	ebi-a-GCST90001397	Unsw mem %B cell	0.00586298	21.5556
153	rs12380223	9	7639660	A	T	3657	-0.5815	0.128	0.0096	5.76196e-06	ebi-a-GCST90001397	Unsw mem %B cell	0.00561191	20.6273
154	rs143553941	12	109368119	C	G	3657	0.5187	0.1092	0.013	2.093e-06	ebi-a-GCST90001397	Unsw mem %B cell	0.00613184	22.5502
155	rs11519226	12	20322449	T	A	3657	0.1229	0.02717	0.299	6.23706e-06	ebi-a-GCST90001397	Unsw mem %B cell	0.00556386	20.4497
156	rs7322292	13	51370899	T	C	3657	-0.1256	0.02669	0.3275	2.61403e-06	ebi-a-GCST90001397	Unsw mem %B cell	0.00601915	22.1332
157	rs73192651	13	50212885	T	C	3657	0.5551	0.08989	0.02	7.31493e-10	ebi-a-GCST90001397	Unsw mem %B cell	0.0103202	38.1138
158	rs2793491	13	24826051	T	C	3657	-0.1335	0.02997	0.2052	8.71806e-06	ebi-a-GCST90001397	Unsw mem %B cell	0.00539652	19.8313
159	rs73518104	13	70177578	A	G	3657	0.2174	0.04847	0.0708	7.48204e-06	ebi-a-GCST90001397	Unsw mem %B cell	0.00547099	20.1065
160	rs117004076	14	97702226	G	A	3657	0.4523	0.102	0.0146	9.52708e-06	ebi-a-GCST90001397	Unsw mem %B cell	0.00534809	19.6524
161	rs77762131	14	96205838	C	G	3657	0.3067	0.05822	0.045	1.457e-07	ebi-a-GCST90001397	Unsw mem %B cell	0.00753139	27.7361
162	rs143666202	14	77579227	A	G	3657	0.2759	0.0579	0.0503	1.957e-06	ebi-a-GCST90001397	Unsw mem %B cell	0.00617068	22.6939
163	rs150839591	17	260039	G	T	3657	0.2459	0.05396	0.0552	5.33998e-06	ebi-a-GCST90001397	Unsw mem %B cell	0.00564663	20.7556
164	rs1596383	18	7993103	A	G	3657	0.1208	0.02585	0.6259	3.06302e-06	ebi-a-GCST90001397	Unsw mem %B cell	0.00593611	21.8261
165	rs1883832	20	44746982	C	T	3657	-0.1236	0.02682	0.6318	4.23701e-06	ebi-a-GCST90001397	Unsw mem %B cell	0.00577404	21.2267
166	rs138380722	20	56790125	A	G	3657	-1.906	0.4167	0.0007	4.94197e-06	ebi-a-GCST90001397	Unsw mem %B cell	0.00568848	20.9103
167	rs146720368	22	32003463	T	C	3657	0.852	0.1923	0.0042	9.65895e-06	ebi-a-GCST90001397	Unsw mem %B cell	0.00533913	19.6193
168	rs75766272	1	8009985	T	C	3656	-0.3814	0.08558	0.0201	8.57808e-06	ebi-a-GCST90001398	Unsw mem AC	0.00540328	19.8509
169	rs11737576	4	55923201	T	C	3656	-0.2347	0.05231	0.0584	7.42506e-06	ebi-a-GCST90001398	Unsw mem AC	0.00547603	20.1196
170	rs79831025	6	40981212	G	C	3656	0.3026	0.06778	0.0334	8.29392e-06	ebi-a-GCST90001398	Unsw mem AC	0.0054221	19.9204
171	rs4076316	6	167859623	A	T	3656	-0.1331	0.02714	0.3005	9.72904e-07	ebi-a-GCST90001398	Unsw mem AC	0.00653556	24.038
172	rs144625305	7	7871676	T	C	3656	0.5999	0.1347	0.0086	8.69901e-06	ebi-a-GCST90001398	Unsw mem AC	0.00539593	19.8237
173	rs2436878	8	103767171	G	A	3656	0.2056	0.04549	0.077	6.40693e-06	ebi-a-GCST90001398	Unsw mem AC	0.00555633	20.4163
174	rs118092259	8	89432719	G	T	3656	-0.2912	0.06306	0.0414	4.00101e-06	ebi-a-GCST90001398	Unsw mem AC	0.00579886	21.3126
175	rs11794578	9	808529	G	T	3656	0.1114	0.02446	0.4521	5.41701e-06	ebi-a-GCST90001398	Unsw mem AC	0.0056415	20.731
176	rs112839090	12	119727983	A	G	3656	-0.1468	0.03096	0.1972	2.18902e-06	ebi-a-GCST90001398	Unsw mem AC	0.00611197	22.4705
177	rs12874404	13	108993494	G	A	3656	0.1523	0.02639	0.3256	8.62303e-09	ebi-a-GCST90001398	Unsw mem AC	0.00902768	33.2877
178	rs557577736	13	46224092	G	A	3656	1.924	0.3849	0.001	6.08793e-07	ebi-a-GCST90001398	Unsw mem AC	0.00678813	24.9733
179	rs145371905	13	70325772	T	G	3656	0.4126	0.08871	0.0194	3.42997e-06	ebi-a-GCST90001398	Unsw mem AC	0.00588227	21.621
180	rs73192651	13	50212885	T	C	3656	0.4968	0.08845	0.02	2.09402e-08	ebi-a-GCST90001398	Unsw mem AC	0.00855519	31.5304
181	rs77762131	14	96205838	C	G	3656	0.3067	0.05723	0.045	8.86605e-08	ebi-a-GCST90001398	Unsw mem AC	0.00779427	28.704
182	rs143666202	14	77579227	A	G	3656	0.268	0.05703	0.0502	2.711e-06	ebi-a-GCST90001398	Unsw mem AC	0.00600401	22.0712
183	rs8014978	14	94936964	C	T	3656	-0.123	0.02471	0.5737	6.71104e-07	ebi-a-GCST90001398	Unsw mem AC	0.00673171	24.7644
184	rs880311	16	8963504	T	C	3656	-0.1813	0.04019	0.1034	6.62995e-06	ebi-a-GCST90001398	Unsw mem AC	0.00553532	20.3386
185	rs11657118	17	2714118	C	T	3656	-0.1112	0.02412	0.475	4.20998e-06	ebi-a-GCST90001398	Unsw mem AC	0.00578005	21.2431
186	rs12461001	19	14885525	A	G	3656	0.1184	0.02528	0.6291	2.94802e-06	ebi-a-GCST90001398	Unsw mem AC	0.0059641	21.9236
187	rs7254039	19	14993354	A	G	3656	-0.2602	0.05799	0.0435	7.42506e-06	ebi-a-GCST90001398	Unsw mem AC	0.00547668	20.122
188	rs6032660	20	44730245	A	G	3656	-0.1345	0.02641	0.6359	3.65797e-07	ebi-a-GCST90001398	Unsw mem AC	0.0070442	25.9221
189	rs55712190	22	22613458	T	C	3656	0.214	0.04712	0.074	5.75798e-06	ebi-a-GCST90001398	Unsw mem AC	0.00561006	20.6148
190	rs76625665	1	233049739	T	G	3657	-0.6497	0.144	0.0068	6.61302e-06	ebi-a-GCST90001399	IgD- CD27- %B cell	0.0055356	20.3453
191	rs116473015	2	147859010	T	C	3657	0.3455	0.07401	0.029	3.14101e-06	ebi-a-GCST90001399	IgD- CD27- %B cell	0.00592393	21.781
192	rs9842571	3	125931267	A	G	3657	-0.1134	0.02519	0.554	6.97108e-06	ebi-a-GCST90001399	IgD- CD27- %B cell	0.00551118	20.255
193	rs35574803	3	32533246	C	T	3657	-0.3526	0.05371	0.0562	5.92243e-11	ebi-a-GCST90001399	IgD- CD27- %B cell	0.0116477	43.0742
194	rs79430021	4	25037515	A	G	3657	0.7602	0.1642	0.006	3.80697e-06	ebi-a-GCST90001399	IgD- CD27- %B cell	0.00582702	21.4226
195	rs35661323	7	44284783	T	C	3657	0.1158	0.02527	0.5505	4.73097e-06	ebi-a-GCST90001399	IgD- CD27- %B cell	0.00570946	20.9879
196	rs2250246	12	6553016	G	A	3657	0.1466	0.02442	0.5339	2.12501e-09	ebi-a-GCST90001399	IgD- CD27- %B cell	0.00975872	36.0196
197	rs7224129	17	38075426	A	G	3657	-0.1297	0.02756	0.4751	2.61e-06	ebi-a-GCST90001399	IgD- CD27- %B cell	0.00601969	22.1352
198	rs11658240	17	80484139	G	A	3657	-0.1678	0.03574	0.1362	2.76599e-06	ebi-a-GCST90001399	IgD- CD27- %B cell	0.00599156	22.0312
199	rs7209088	17	8030165	G	C	3657	-0.12	0.02705	0.2786	9.40503e-06	ebi-a-GCST90001399	IgD- CD27- %B cell	0.00535269	19.6694
200	rs72897237	18	37553257	C	T	3657	0.4671	0.09743	0.0161	1.69699e-06	ebi-a-GCST90001399	IgD- CD27- %B cell	0.0062458	22.9719
201	rs645554	19	14389948	A	G	3657	-0.1226	0.02695	0.2811	5.52205e-06	ebi-a-GCST90001399	IgD- CD27- %B cell	0.00562714	20.6836
202	rs4810485	20	44747947	G	T	3657	0.3898	0.02585	0.6314	7.1978e-50	ebi-a-GCST90001399	IgD- CD27- %B cell	0.0585383	227.261
203	rs6073079	20	42024537	A	G	3657	0.1776	0.03746	0.12	2.21299e-06	ebi-a-GCST90001399	IgD- CD27- %B cell	0.00610892	22.4653
204	rs11086984	20	44511627	T	C	3657	-0.1811	0.03498	0.1514	2.36799e-07	ebi-a-GCST90001399	IgD- CD27- %B cell	0.00727614	26.7892
205	rs62223906	21	38699025	T	C	3657	0.2217	0.0497	0.0649	8.39093e-06	ebi-a-GCST90001399	IgD- CD27- %B cell	0.00541174	19.8875
206	rs71615254	4	178658413	C	A	3657	-0.3043	0.06135	0.0406	7.40406e-07	ebi-a-GCST90001400	IgD+ AC	0.00668248	24.5888
207	rs12197153	6	100821460	A	G	3657	2.08	0.4491	0.0007	3.74498e-06	ebi-a-GCST90001400	IgD+ AC	0.00583144	21.4389
208	rs9354413	6	67039330	C	T	3657	0.1254	0.02726	0.2963	4.385e-06	ebi-a-GCST90001400	IgD+ AC	0.00575324	21.1498
209	rs2390504	7	21321670	A	G	3657	-0.2583	0.05708	0.0485	6.222e-06	ebi-a-GCST90001400	IgD+ AC	0.00556841	20.4665
210	rs146233710	7	106139682	G	C	3657	-0.3853	0.08481	0.0221	5.72704e-06	ebi-a-GCST90001400	IgD+ AC	0.00561222	20.6284
211	rs150663332	8	2044843	T	C	3657	-0.2314	0.04374	0.0839	1.28399e-07	ebi-a-GCST90001400	IgD+ AC	0.00759509	27.9725
212	rs3019260	8	102068804	A	C	3657	0.1185	0.02595	0.3173	5.12495e-06	ebi-a-GCST90001400	IgD+ AC	0.0056698	20.8413
213	rs701839	10	102955294	G	A	3657	0.1309	0.02785	0.7123	2.713e-06	ebi-a-GCST90001400	IgD+ AC	0.00600466	22.0796
214	rs189761842	10	125485345	T	C	3657	0.8269	0.1697	0.0055	1.15199e-06	ebi-a-GCST90001400	IgD+ AC	0.0064507	23.7304
215	rs116906133	13	100023905	G	A	3657	-0.9845	0.2207	0.0037	8.4349e-06	ebi-a-GCST90001400	IgD+ AC	0.00541184	19.8879
216	rs4145212	13	108960188	A	T	3657	0.1284	0.02442	0.5405	1.52901e-07	ebi-a-GCST90001400	IgD+ AC	0.00750314	27.6313
217	rs3811215	14	22954777	T	G	3657	-0.1332	0.02679	0.3033	6.85993e-07	ebi-a-GCST90001400	IgD+ AC	0.00671448	24.7073
218	rs11638959	15	25171150	A	G	3657	0.1525	0.03281	0.1557	3.46801e-06	ebi-a-GCST90001400	IgD+ AC	0.00587279	21.5918
219	rs143176410	16	84305239	C	G	3657	1.831	0.4032	0.001	5.75705e-06	ebi-a-GCST90001400	IgD+ AC	0.00560749	20.611
220	rs11653761	17	2716535	T	G	3657	-0.1212	0.02449	0.5919	7.76998e-07	ebi-a-GCST90001400	IgD+ AC	0.00665279	24.4788
221	rs62067029	17	38038391	T	A	3657	-0.1669	0.0285	0.4148	5.11505e-09	ebi-a-GCST90001400	IgD+ AC	0.00929061	34.2756
222	rs67017503	17	74280991	A	C	3657	0.2021	0.04547	0.0759	9.09704e-06	ebi-a-GCST90001400	IgD+ AC	0.00537301	19.7445
223	rs12461001	19	14885525	A	G	3657	0.1175	0.02527	0.6292	3.43202e-06	ebi-a-GCST90001400	IgD+ AC	0.00587733	21.6087
224	rs77110486	20	56359017	T	C	3657	0.522	0.1168	0.0107	8.14798e-06	ebi-a-GCST90001400	IgD+ AC	0.00543206	19.9626
225	rs61786059	1	29035758	T	G	3656	-0.1238	0.02692	0.3135	4.44601e-06	ebi-a-GCST90001401	IgD- CD27- AC	0.00575148	21.1375
226	rs7518494	1	217233446	A	G	3656	0.2278	0.04884	0.9334	3.211e-06	ebi-a-GCST90001401	IgD- CD27- AC	0.00591525	21.743
227	rs185621536	1	113524501	T	C	3656	-0.3205	0.07004	0.0312	4.89396e-06	ebi-a-GCST90001401	IgD- CD27- AC	0.00569478	20.9279
228	rs12129123	1	10083709	T	C	3656	-0.1387	0.0309	0.2221	7.36207e-06	ebi-a-GCST90001401	IgD- CD27- AC	0.00548079	20.1372
229	rs72953104	1	41379583	G	C	3656	0.2313	0.05018	0.0643	4.17503e-06	ebi-a-GCST90001401	IgD- CD27- AC	0.00577786	21.235
230	rs113442137	1	160254955	A	G	3656	-0.2567	0.05748	0.0472	8.20994e-06	ebi-a-GCST90001401	IgD- CD27- AC	0.00542562	19.9334
231	rs11688492	2	64865804	C	T	3656	-0.1216	0.02504	0.5196	1.243e-06	ebi-a-GCST90001401	IgD- CD27- AC	0.00640914	23.5701
232	rs7606024	2	56616595	A	T	3656	-0.1375	0.03037	0.7882	6.15404e-06	ebi-a-GCST90001401	IgD- CD27- AC	0.00557547	20.487
233	rs114551034	2	66709035	A	G	3656	-0.2787	0.05695	0.0509	1.033e-06	ebi-a-GCST90001401	IgD- CD27- AC	0.00650796	23.9358
234	rs35574803	3	32533246	C	T	3656	-0.2808	0.05393	0.0562	2.01999e-07	ebi-a-GCST90001401	IgD- CD27- AC	0.00736069	27.0954
235	rs13099360	3	60476875	G	A	3656	-0.263	0.05944	0.0466	9.95612e-06	ebi-a-GCST90001401	IgD- CD27- AC	0.00532633	19.5666
236	rs59951351	4	38152090	T	A	3656	0.173	0.03878	0.1171	8.37298e-06	ebi-a-GCST90001401	IgD- CD27- AC	0.00541393	19.8902
237	rs74356874	5	22936562	A	G	3656	0.6631	0.1462	0.0066	5.96499e-06	ebi-a-GCST90001401	IgD- CD27- AC	0.00559526	20.5601
238	rs144306835	8	96356983	A	G	3656	0.3826	0.07964	0.0234	1.617e-06	ebi-a-GCST90001401	IgD- CD27- AC	0.00627319	23.0669
239	rs112432445	9	4162626	A	G	3656	0.2796	0.05583	0.0528	5.767e-07	ebi-a-GCST90001401	IgD- CD27- AC	0.0068134	25.0669
240	rs78763642	9	25294308	A	G	3656	-0.3304	0.07442	0.0279	9.2841e-06	ebi-a-GCST90001401	IgD- CD27- AC	0.0053624	19.6999
241	rs117493606	10	28340929	G	T	3656	0.6463	0.1428	0.009	6.19099e-06	ebi-a-GCST90001401	IgD- CD27- AC	0.00557159	20.4727
242	rs117833074	12	77551907	C	T	3656	-0.1795	0.0403	0.1146	8.64908e-06	ebi-a-GCST90001401	IgD- CD27- AC	0.00539712	19.8281
243	rs1047792	12	6649099	T	G	3656	-0.1467	0.03249	0.176	6.49995e-06	ebi-a-GCST90001401	IgD- CD27- AC	0.00554549	20.3762
244	rs2250246	12	6553016	G	A	3656	0.1359	0.02451	0.5341	3.12903e-08	ebi-a-GCST90001401	IgD- CD27- AC	0.00833891	30.7266
245	rs11843493	13	47527957	C	A	3656	-0.1109	0.02482	0.4944	8.19691e-06	ebi-a-GCST90001401	IgD- CD27- AC	0.00543111	19.9536
246	rs421516	17	63135589	A	C	3656	-0.2897	0.0627	0.9583	3.96798e-06	ebi-a-GCST90001401	IgD- CD27- AC	0.00580533	21.3366
247	rs11661511	18	60852258	C	T	3656	-0.1204	0.02636	0.6704	5.03999e-06	ebi-a-GCST90001401	IgD- CD27- AC	0.00567394	20.8509
248	rs72977632	19	1930174	A	T	3656	-0.2296	0.05036	0.0643	5.325e-06	ebi-a-GCST90001401	IgD- CD27- AC	0.00565333	20.7747
249	rs406298	19	16409903	G	C	3656	0.1135	0.0244	0.5327	3.38602e-06	ebi-a-GCST90001401	IgD- CD27- AC	0.0058836	21.6259
250	rs77126700	20	47313887	C	T	3656	0.3825	0.08026	0.0239	1.95101e-06	ebi-a-GCST90001401	IgD- CD27- AC	0.00617403	22.7001
251	rs4239702	20	44749251	C	T	3656	0.2841	0.02593	0.6002	1.6421e-27	ebi-a-GCST90001401	IgD- CD27- AC	0.0317907	119.977
252	rs909692	22	50710633	G	C	3656	-0.1107	0.02495	0.4683	9.356e-06	ebi-a-GCST90001401	IgD- CD27- AC	0.00535569	19.6751
253	rs9615714	22	48376963	G	A	3656	-0.1733	0.03486	0.1421	6.94592e-07	ebi-a-GCST90001401	IgD- CD27- AC	0.00671445	24.7004
254	rs72757888	1	233045963	T	C	3657	-0.5733	0.1213	0.01	2.36701e-06	ebi-a-GCST90001402	Sw mem %B cell	0.00607117	22.3257
255	rs11204752	1	150958133	C	T	3657	0.1189	0.02561	0.5387	3.58501e-06	ebi-a-GCST90001402	Sw mem %B cell	0.00585959	21.543
256	rs1519529	2	136974257	G	C	3657	0.1327	0.02951	0.2363	7.13806e-06	ebi-a-GCST90001402	Sw mem %B cell	0.005499	20.21
257	rs138919897	3	106834795	G	A	3657	-1.348	0.3023	0.0019	8.49298e-06	ebi-a-GCST90001402	Sw mem %B cell	0.00540784	19.8731
258	rs55658041	4	164291862	T	G	3657	1.008	0.2105	0.0037	1.75102e-06	ebi-a-GCST90001402	Sw mem %B cell	0.00623128	22.9181
259	rs17405603	5	144608340	T	A	3657	-0.1414	0.02795	0.2841	4.40301e-07	ebi-a-GCST90001402	Sw mem %B cell	0.00694995	25.5798
260	rs830682	5	165597506	C	T	3657	-0.1286	0.02855	0.7383	6.85394e-06	ebi-a-GCST90001402	Sw mem %B cell	0.00551749	20.2783
261	rs9265880	6	31313054	C	T	3657	-0.1543	0.0316	0.4717	1.096e-06	ebi-a-GCST90001402	Sw mem %B cell	0.00647754	23.8298
262	rs2450220	8	119323401	T	C	3657	0.1522	0.03212	0.816	2.24698e-06	ebi-a-GCST90001402	Sw mem %B cell	0.00610232	22.4409
263	rs140191306	9	2570753	T	C	3657	-0.4624	0.09477	0.0179	1.11199e-06	ebi-a-GCST90001402	Sw mem %B cell	0.00646772	23.7934
264	rs2105800	11	90592716	A	G	3657	-0.1181	0.02607	0.4881	6.11406e-06	ebi-a-GCST90001402	Sw mem %B cell	0.00558036	20.5107
265	rs11068290	12	110228055	T	C	3657	-0.407	0.08203	0.0231	7.305e-07	ebi-a-GCST90001402	Sw mem %B cell	0.00668659	24.604
266	rs114917376	17	51764168	G	A	3657	0.1985	0.04285	0.0958	3.74197e-06	ebi-a-GCST90001402	Sw mem %B cell	0.00583382	21.4478
267	rs73426855	17	77637123	C	T	3657	0.1769	0.03524	0.1471	5.427e-07	ebi-a-GCST90001402	Sw mem %B cell	0.00684347	25.1853
268	rs142587763	1	165680636	T	C	3656	-0.2707	0.05949	0.0435	5.51099e-06	ebi-a-GCST90001403	Sw mem AC	0.00563157	20.6943
269	rs115414430	2	36720835	G	C	3656	0.3537	0.07458	0.0286	2.19599e-06	ebi-a-GCST90001403	Sw mem AC	0.00611442	22.4796
270	rs1519526	2	136967396	C	T	3656	0.1511	0.03122	0.1957	1.34999e-06	ebi-a-GCST90001403	Sw mem AC	0.00636624	23.4113
271	rs7595246	2	238554657	C	T	3656	0.1458	0.03118	0.1893	3.01502e-06	ebi-a-GCST90001403	Sw mem AC	0.00594521	21.8537
272	rs73185679	3	186485863	C	T	3656	0.1794	0.03978	0.1041	6.65794e-06	ebi-a-GCST90001403	Sw mem AC	0.00553223	20.3272
273	rs141352577	3	8492010	T	C	3656	0.3583	0.07898	0.0235	5.91099e-06	ebi-a-GCST90001403	Sw mem AC	0.00559777	20.5694
274	rs115218350	3	104146883	A	T	3656	-1.838	0.4006	0.0008	4.61403e-06	ebi-a-GCST90001403	Sw mem AC	0.00572492	21.0393
275	rs80076964	4	94935625	C	G	3656	0.481	0.1008	0.0141	1.88499e-06	ebi-a-GCST90001403	Sw mem AC	0.00618965	22.7579
276	rs4697617	4	25771115	A	G	3656	0.1212	0.02695	0.7103	7.07001e-06	ebi-a-GCST90001403	Sw mem AC	0.00550156	20.2139
277	rs452973	5	11308990	T	G	3656	0.1223	0.02758	0.2705	9.50101e-06	ebi-a-GCST90001403	Sw mem AC	0.00534969	19.6529
278	rs4076316	6	167859623	A	T	3656	-0.1251	0.02725	0.3005	4.53503e-06	ebi-a-GCST90001403	Sw mem AC	0.00573164	21.0642
279	rs1161387	6	50598963	G	C	3656	0.1297	0.02914	0.286	8.86605e-06	ebi-a-GCST90001403	Sw mem AC	0.00538949	19.7999
280	rs60508745	7	40554169	C	T	3656	-0.1161	0.02496	0.5137	3.37202e-06	ebi-a-GCST90001403	Sw mem AC	0.0058831	21.6241
281	rs11777835	8	144986103	C	T	3656	-0.1238	0.02489	0.5715	6.82606e-07	ebi-a-GCST90001403	Sw mem AC	0.00672135	24.726
282	rs62521107	8	118851954	T	C	3656	-0.2543	0.05357	0.058	2.146e-06	ebi-a-GCST90001403	Sw mem AC	0.00612597	22.5223
283	rs2454536	10	53764740	C	T	3656	-0.1356	0.02771	0.283	1.02301e-06	ebi-a-GCST90001403	Sw mem AC	0.00650736	23.9336
284	rs192544457	13	42337460	A	G	3656	0.7964	0.161	0.006	7.87209e-07	ebi-a-GCST90001403	Sw mem AC	0.00664825	24.4553
285	rs73178168	13	47809629	T	C	3656	0.16	0.03344	0.1703	1.77599e-06	ebi-a-GCST90001403	Sw mem AC	0.00622286	22.8807
286	rs9520836	13	108957063	G	A	3656	0.1323	0.02454	0.5044	7.42694e-08	ebi-a-GCST90001403	Sw mem AC	0.00788725	29.0491
287	rs11653761	17	2716535	T	G	3656	-0.1273	0.02469	0.592	2.65497e-07	ebi-a-GCST90001403	Sw mem AC	0.00721875	26.5691
288	rs421516	17	63135589	A	C	3656	-0.2923	0.06252	0.9583	3.03103e-06	ebi-a-GCST90001403	Sw mem AC	0.00594326	21.8465
289	rs117605782	18	46442174	A	G	3656	0.9179	0.2043	0.0034	7.27998e-06	ebi-a-GCST90001403	Sw mem AC	0.00549106	20.1751
290	rs149462070	21	14412199	C	A	3656	-0.7487	0.1638	0.0056	5.05406e-06	ebi-a-GCST90001403	Sw mem AC	0.00568207	20.8809
291	rs77741094	21	42362418	G	C	3656	-0.5466	0.1111	0.0126	9.03192e-07	ebi-a-GCST90001403	Sw mem AC	0.00657717	24.1921
292	rs5994482	22	32570873	G	C	3656	-0.1828	0.04049	0.103	6.51703e-06	ebi-a-GCST90001403	Sw mem AC	0.00554416	20.3713
293	rs187723151	1	242186219	A	G	3658	-0.9069	0.1924	0.004	2.52e-06	ebi-a-GCST90001404	PB/PC %B cell	0.00603719	22.206
294	rs2792563	1	213100225	A	G	3658	-0.1287	0.02511	0.5671	3.14702e-07	ebi-a-GCST90001404	PB/PC %B cell	0.00713037	26.2559
295	rs150152228	2	235278654	G	A	3658	-1.507	0.3325	0.0012	6.01395e-06	ebi-a-GCST90001404	PB/PC %B cell	0.00558428	20.5308
296	rs79423067	4	143873369	T	A	3658	0.4869	0.1059	0.0149	4.44795e-06	ebi-a-GCST90001404	PB/PC %B cell	0.00574568	21.1276
297	rs78804535	4	144419847	T	C	3658	0.3286	0.07069	0.0316	3.46897e-06	ebi-a-GCST90001404	PB/PC %B cell	0.00587243	21.5964
298	rs140642786	5	148927495	A	G	3658	0.1711	0.03733	0.1223	4.75499e-06	ebi-a-GCST90001404	PB/PC %B cell	0.00571023	20.9965
299	rs2019885	5	163177849	C	T	3658	-0.1749	0.03747	0.1211	3.15798e-06	ebi-a-GCST90001404	PB/PC %B cell	0.00592092	21.7758
300	rs193552	5	148172599	T	A	3658	0.1159	0.02556	0.6506	5.951e-06	ebi-a-GCST90001404	PB/PC %B cell	0.00558943	20.5498
301	rs34629	5	60527506	A	G	3658	-0.2427	0.05008	0.0633	1.31299e-06	ebi-a-GCST90001404	PB/PC %B cell	0.00637952	23.4733
302	rs61294310	6	5266557	G	A	3658	0.5	0.1092	0.0124	4.853e-06	ebi-a-GCST90001404	PB/PC %B cell	0.00569861	20.9535
303	rs11754551	6	145631063	C	T	3658	0.2127	0.04774	0.0681	8.67301e-06	ebi-a-GCST90001404	PB/PC %B cell	0.00539729	19.8396
304	rs78370279	7	71338898	G	A	3658	0.5592	0.1204	0.0104	3.54103e-06	ebi-a-GCST90001404	PB/PC %B cell	0.00586252	21.5598
305	rs74326785	8	24549984	C	T	3658	0.3429	0.07479	0.0279	4.69397e-06	ebi-a-GCST90001404	PB/PC %B cell	0.00571368	21.0092
306	rs138542577	8	16074805	C	G	3658	0.3534	0.06406	0.0376	3.708e-08	ebi-a-GCST90001404	PB/PC %B cell	0.0082512	30.4174
307	rs4458909	8	118447297	A	G	3658	-0.1199	0.02567	0.3324	3.09599e-06	ebi-a-GCST90001404	PB/PC %B cell	0.00592871	21.8046
308	rs3138500	9	92219945	T	C	3658	-0.2223	0.04922	0.0678	6.48993e-06	ebi-a-GCST90001404	PB/PC %B cell	0.00554545	20.3872
309	rs12412378	10	130483163	A	C	3658	-0.1669	0.0328	0.1607	3.77798e-07	ebi-a-GCST90001404	PB/PC %B cell	0.00702843	25.8778
310	rs185836310	10	73504848	C	T	3658	-0.257	0.05578	0.051	4.23e-06	ebi-a-GCST90001404	PB/PC %B cell	0.00576969	21.2164
311	rs76195952	11	129797755	T	C	3658	-0.4648	0.1027	0.0142	6.24698e-06	ebi-a-GCST90001404	PB/PC %B cell	0.0055683	20.4717
312	rs55728331	11	117526440	A	G	3658	1.708	0.3449	0.0015	7.60694e-07	ebi-a-GCST90001404	PB/PC %B cell	0.00665953	24.5105
313	rs10849436	12	6409619	A	G	3658	0.1576	0.0337	0.1595	3.01599e-06	ebi-a-GCST90001404	PB/PC %B cell	0.0059432	21.8582
314	rs62012610	15	34006114	C	G	3658	0.2879	0.06268	0.0381	4.51898e-06	ebi-a-GCST90001404	PB/PC %B cell	0.00573435	21.0857
315	rs8191161	16	82103595	C	G	3658	-0.2036	0.0447	0.0832	5.427e-06	ebi-a-GCST90001404	PB/PC %B cell	0.0056395	20.7349
316	rs12709039	16	59861376	A	C	3658	-0.1407	0.02784	0.7365	4.57499e-07	ebi-a-GCST90001404	PB/PC %B cell	0.006934	25.5277
317	rs80148662	17	52836239	A	G	3658	0.4702	0.1048	0.0137	7.45504e-06	ebi-a-GCST90001404	PB/PC %B cell	0.00547288	20.1189
318	rs186329	19	56065534	C	T	3658	0.154	0.03221	0.1706	1.79999e-06	ebi-a-GCST90001404	PB/PC %B cell	0.00621027	22.8466
319	rs8132059	21	16916284	T	C	3658	-0.1288	0.02877	0.2243	7.73891e-06	ebi-a-GCST90001404	PB/PC %B cell	0.00544923	20.0315
320	rs11089305	22	19729361	G	A	3658	0.1338	0.02685	0.2881	6.51793e-07	ebi-a-GCST90001404	PB/PC %B cell	0.00674282	24.8191
321	rs80297308	1	102294391	T	C	3657	1.467	0.3075	0.0015	1.911e-06	ebi-a-GCST90001405	PB/PC AC	0.00618515	22.7474
322	rs10800645	1	199586940	A	G	3657	0.1124	0.02479	0.5844	5.95498e-06	ebi-a-GCST90001405	PB/PC AC	0.00559011	20.5467
323	rs74458303	2	121699864	A	G	3657	2.692	0.5745	0.0004	2.89701e-06	ebi-a-GCST90001405	PB/PC AC	0.00596823	21.9448
324	rs148362575	2	187165335	T	A	3657	2.566	0.5486	0.0008	3.02998e-06	ebi-a-GCST90001405	PB/PC AC	0.00594684	21.8657
325	rs148389014	3	188082431	T	C	3657	0.7633	0.1696	0.0051	7.01601e-06	ebi-a-GCST90001405	PB/PC AC	0.00550827	20.2442
326	rs116540222	3	117331256	T	C	3657	1.671	0.3677	0.0011	5.67806e-06	ebi-a-GCST90001405	PB/PC AC	0.00561558	20.6409
327	rs149048155	3	957228	C	A	3657	-0.2902	0.06467	0.036	7.45401e-06	ebi-a-GCST90001405	PB/PC AC	0.0054762	20.1257
328	rs62353585	4	168102710	C	T	3657	0.3653	0.07865	0.0227	3.53403e-06	ebi-a-GCST90001405	PB/PC AC	0.00586439	21.5608
329	rs76709581	5	179574693	C	T	3657	-0.1773	0.03843	0.1061	4.06097e-06	ebi-a-GCST90001405	PB/PC AC	0.0057867	21.2735
330	rs7449190	5	1297918	C	T	3657	0.1236	0.02749	0.7401	7.09807e-06	ebi-a-GCST90001405	PB/PC AC	0.00549754	20.2046
331	rs61294310	6	5266557	G	A	3657	0.5137	0.1072	0.0124	1.736e-06	ebi-a-GCST90001405	PB/PC AC	0.00624002	22.9505
332	rs4506076	6	8860293	C	A	3657	-0.1344	0.03016	0.8043	8.53591e-06	ebi-a-GCST90001405	PB/PC AC	0.00540081	19.8472
333	rs149559870	8	39638049	T	C	3657	0.4466	0.09807	0.0157	5.432e-06	ebi-a-GCST90001405	PB/PC AC	0.00563877	20.7266
334	rs74565954	8	24520468	T	C	3657	0.4919	0.1035	0.0135	2.10199e-06	ebi-a-GCST90001405	PB/PC AC	0.00613866	22.5754
335	rs62519719	8	118376967	A	G	3657	-0.1239	0.02639	0.2815	2.791e-06	ebi-a-GCST90001405	PB/PC AC	0.00599141	22.0306
336	rs12412378	10	130483163	A	C	3657	-0.16	0.03222	0.1608	7.18704e-07	ebi-a-GCST90001405	PB/PC AC	0.006698	24.6463
337	rs1681588	14	23098304	C	T	3657	0.1086	0.02407	0.5559	6.61698e-06	ebi-a-GCST90001405	PB/PC AC	0.00553569	20.3456
338	rs17765677	16	65999760	C	T	3657	-0.3422	0.07069	0.0304	1.34499e-06	ebi-a-GCST90001405	PB/PC AC	0.00636715	23.4211
339	rs7185719	16	59859266	G	C	3657	-0.1228	0.02721	0.732	6.561e-06	ebi-a-GCST90001405	PB/PC AC	0.00553863	20.3565
340	rs112471525	17	52797903	G	A	3657	0.3865	0.0862	0.0189	7.58298e-06	ebi-a-GCST90001405	PB/PC AC	0.00546737	20.0931
341	rs72883992	18	24475181	C	G	3657	0.1932	0.04342	0.0807	8.82104e-06	ebi-a-GCST90001405	PB/PC AC	0.00538474	19.7878
342	rs4806937	19	3443405	A	C	3657	-0.1145	0.02557	0.3229	7.79292e-06	ebi-a-GCST90001405	PB/PC AC	0.00545318	20.0407
343	rs6014246	20	53613034	A	G	3657	-0.1186	0.02577	0.3112	4.30299e-06	ebi-a-GCST90001405	PB/PC AC	0.00575847	21.1691
344	rs4820558	22	21022887	G	C	3657	0.1172	0.02408	0.466	1.19399e-06	ebi-a-GCST90001405	PB/PC AC	0.00643596	23.6758
345	rs28652751	22	35861208	A	T	3657	-0.1141	0.02564	0.3179	8.85707e-06	ebi-a-GCST90001405	PB/PC AC	0.00538598	19.7924
346	rs75766272	1	8009985	T	C	3657	-0.468	0.08646	0.0201	6.601e-08	ebi-a-GCST90001406	Memory B cell %B cell	0.00794823	29.2835
347	rs4658141	1	89814066	C	T	3657	-0.1354	0.02587	0.3805	1.73201e-07	ebi-a-GCST90001406	Memory B cell %B cell	0.00743496	27.3783
348	rs149876490	1	16668240	T	C	3657	-1.002	0.224	0.0027	7.993e-06	ebi-a-GCST90001406	Memory B cell %B cell	0.00544183	19.9987
349	rs7412746	1	150860471	T	C	3657	-0.138	0.02542	0.5153	6.03295e-08	ebi-a-GCST90001406	Memory B cell %B cell	0.00799459	29.4557
350	rs72635970	2	73868977	G	T	3657	0.3572	0.06109	0.0444	5.44703e-09	ebi-a-GCST90001406	Memory B cell %B cell	0.00926225	34.17
351	rs116391651	2	183843344	A	G	3657	0.426	0.09616	0.0161	9.69393e-06	ebi-a-GCST90001406	Memory B cell %B cell	0.00533803	19.6152
352	rs72844588	2	138420154	A	G	3657	0.2178	0.04314	0.0913	4.671e-07	ebi-a-GCST90001406	Memory B cell %B cell	0.00692172	25.4752
353	rs55710170	3	16416145	A	G	3657	-0.1745	0.03783	0.1181	4.11604e-06	ebi-a-GCST90001406	Memory B cell %B cell	0.0057846	21.2657
354	rs60515154	4	47914545	T	C	3657	0.1306	0.02887	0.7517	6.30304e-06	ebi-a-GCST90001406	Memory B cell %B cell	0.00556473	20.4529
355	rs35698683	4	11590243	G	A	3657	-0.2768	0.05925	0.0447	3.09899e-06	ebi-a-GCST90001406	Memory B cell %B cell	0.00593262	21.8131
356	rs77312528	4	36385921	G	T	3657	-0.6233	0.1256	0.0107	7.26993e-07	ebi-a-GCST90001406	Memory B cell %B cell	0.00668922	24.6137
357	rs895377	5	58050530	A	G	3657	-0.1351	0.02599	0.3683	2.13e-07	ebi-a-GCST90001406	Memory B cell %B cell	0.00733459	27.006
358	rs690488	5	40183220	A	C	3657	0.1701	0.03602	0.8588	2.43703e-06	ebi-a-GCST90001406	Memory B cell %B cell	0.00606116	22.2886
359	rs115405874	5	119742816	G	A	3657	0.9926	0.2014	0.0037	8.60994e-07	ebi-a-GCST90001406	Memory B cell %B cell	0.00659826	24.2768
360	rs62398379	6	37585447	C	T	3657	0.1256	0.0259	0.4032	1.28301e-06	ebi-a-GCST90001406	Memory B cell %B cell	0.00638956	23.504
361	rs9270558	6	32560667	A	G	3657	-0.1488	0.03249	0.5249	4.79899e-06	ebi-a-GCST90001406	Memory B cell %B cell	0.00570292	20.9637
362	rs9492229	6	129409652	C	T	3657	0.3141	0.06101	0.9556	2.74998e-07	ebi-a-GCST90001406	Memory B cell %B cell	0.00719569	26.4909
363	rs633090	8	12933368	T	A	3657	0.115	0.02571	0.3414	7.96196e-06	ebi-a-GCST90001406	Memory B cell %B cell	0.00544123	19.9965
364	rs140191306	9	2570753	T	C	3657	-0.4176	0.09392	0.0179	8.96396e-06	ebi-a-GCST90001406	Memory B cell %B cell	0.00537698	19.7591
365	rs145123647	10	26959594	T	C	3657	-1.082	0.2244	0.003	1.48898e-06	ebi-a-GCST90001406	Memory B cell %B cell	0.0063173	23.2365
366	rs10750504	11	132156175	A	C	3657	-0.1775	0.03942	0.1135	6.93202e-06	ebi-a-GCST90001406	Memory B cell %B cell	0.00551363	20.264
367	rs61896866	11	111318165	A	G	3657	0.1294	0.0287	0.2428	6.71506e-06	ebi-a-GCST90001406	Memory B cell %B cell	0.00552805	20.3174
368	rs112570989	12	2866164	T	C	3657	-0.4739	0.1022	0.0149	3.63203e-06	ebi-a-GCST90001406	Memory B cell %B cell	0.00584522	21.4899
369	rs9584780	13	98901269	C	T	3657	0.3691	0.07708	0.0257	1.754e-06	ebi-a-GCST90001406	Memory B cell %B cell	0.00623111	22.9175
370	rs76477280	13	50147180	G	A	3657	0.4292	0.08807	0.0206	1.14301e-06	ebi-a-GCST90001406	Memory B cell %B cell	0.00645249	23.737
371	rs116844769	14	65713895	A	G	3657	0.2839	0.05066	0.0662	2.26199e-08	ebi-a-GCST90001406	Memory B cell %B cell	0.00851455	31.3879
372	rs77762131	14	96205838	C	G	3657	0.2733	0.05819	0.045	2.73401e-06	ebi-a-GCST90001406	Memory B cell %B cell	0.00599578	22.0468
373	rs72914692	18	54422995	A	G	3657	0.4209	0.09317	0.018	6.44896e-06	ebi-a-GCST90001406	Memory B cell %B cell	0.00554963	20.3971
374	rs329966	19	53070617	G	A	3657	0.1104	0.02479	0.5425	8.72509e-06	ebi-a-GCST90001406	Memory B cell %B cell	0.005394	19.822
375	rs16867231	2	181050023	A	G	3656	0.538	0.1157	0.0108	3.44897e-06	ebi-a-GCST90001407	Memory B cell AC	0.00587937	21.6103
376	rs10018308	4	120657899	G	A	3656	0.1198	0.0268	0.3441	8.09003e-06	ebi-a-GCST90001407	Memory B cell AC	0.00543589	19.9713
377	rs17708396	5	148410250	A	C	3656	2.504	0.522	0.0005	1.67699e-06	ebi-a-GCST90001407	Memory B cell AC	0.00625456	22.998
378	rs12216018	6	130514590	T	C	3656	-0.1641	0.03601	0.1415	5.39399e-06	ebi-a-GCST90001407	Memory B cell AC	0.00564813	20.7555
379	rs74565175	7	81370578	A	G	3656	0.1371	0.03052	0.2009	7.27394e-06	ebi-a-GCST90001407	Memory B cell AC	0.0054892	20.1682
380	rs77643931	9	129171041	G	T	3656	0.1235	0.02777	0.2798	8.97408e-06	ebi-a-GCST90001407	Memory B cell AC	0.00538063	19.7672
381	rs12763172	10	85447519	C	T	3656	0.1259	0.02783	0.7213	6.26801e-06	ebi-a-GCST90001407	Memory B cell AC	0.00556666	20.4544
382	rs2879633	10	53757050	A	G	3656	-0.1301	0.02775	0.2884	2.84302e-06	ebi-a-GCST90001407	Memory B cell AC	0.00597612	21.968
383	rs36072728	11	29448646	T	C	3656	0.305	0.06718	0.0356	5.80805e-06	ebi-a-GCST90001407	Memory B cell AC	0.00560624	20.6007
384	rs557577736	13	46224092	G	A	3656	1.829	0.3891	0.001	2.68701e-06	ebi-a-GCST90001407	Memory B cell AC	0.00600734	22.0835
385	rs12874404	13	108993494	G	A	3656	0.173	0.02661	0.3256	9.13903e-11	ebi-a-GCST90001407	Memory B cell AC	0.0114289	42.244
386	rs61997631	14	104600920	G	C	3656	-0.2972	0.06141	0.0432	1.357e-06	ebi-a-GCST90001407	Memory B cell AC	0.00636561	23.4089
387	rs77762131	14	96205838	C	G	3656	0.2713	0.05795	0.045	2.94503e-06	ebi-a-GCST90001407	Memory B cell AC	0.00595924	21.9056
388	rs139196765	15	24733764	G	A	3656	1.204	0.2523	0.0025	1.89802e-06	ebi-a-GCST90001407	Memory B cell AC	0.00619035	22.7604
389	rs11653761	17	2716535	T	G	3656	-0.1161	0.02478	0.592	2.93799e-06	ebi-a-GCST90001407	Memory B cell AC	0.00596837	21.9394
390	rs144295598	22	45164171	A	G	3656	0.6102	0.1207	0.0103	4.46303e-07	ebi-a-GCST90001407	Memory B cell AC	0.00694222	25.5442
391	rs9614226	22	44688150	G	T	3656	-0.4235	0.08713	0.9792	1.22101e-06	ebi-a-GCST90001407	Memory B cell AC	0.00642049	23.6121
392	rs4658141	1	89814066	C	T	3657	0.1371	0.0259	0.3805	1.28499e-07	ebi-a-GCST90001408	Naive-mature B cell %B cell	0.00760388	28.0051
393	rs7412746	1	150860471	T	C	3657	0.1312	0.02547	0.5153	2.74802e-07	ebi-a-GCST90001408	Naive-mature B cell %B cell	0.00720352	26.5199
394	rs75766272	1	8009985	T	C	3657	0.463	0.0866	0.0201	9.55103e-08	ebi-a-GCST90001408	Naive-mature B cell %B cell	0.00775568	28.5686
395	rs149876490	1	16668240	T	C	3657	1.014	0.2243	0.0027	6.30798e-06	ebi-a-GCST90001408	Naive-mature B cell %B cell	0.00555741	20.4258
396	rs72844588	2	138420154	A	G	3657	-0.2131	0.04321	0.0913	8.50492e-07	ebi-a-GCST90001408	Naive-mature B cell %B cell	0.00660685	24.3086
397	rs13421263	2	169182294	T	C	3657	0.2616	0.05638	0.0528	3.61801e-06	ebi-a-GCST90001408	Naive-mature B cell %B cell	0.00585263	21.5173
398	rs72635970	2	73868977	G	T	3657	-0.3399	0.06121	0.0444	3.01301e-08	ebi-a-GCST90001408	Naive-mature B cell %B cell	0.00836153	30.8191
399	rs55710170	3	16416145	A	G	3657	0.1678	0.03789	0.1181	9.81002e-06	ebi-a-GCST90001408	Naive-mature B cell %B cell	0.00533442	19.6019
400	rs35698683	4	11590243	G	A	3657	0.2687	0.05935	0.0447	6.16595e-06	ebi-a-GCST90001408	Naive-mature B cell %B cell	0.00557367	20.486
401	rs77312528	4	36385921	G	T	3657	0.6035	0.1258	0.0107	1.68101e-06	ebi-a-GCST90001408	Naive-mature B cell %B cell	0.0062538	23.0015
402	rs115405874	5	119742816	G	A	3657	-1.013	0.2016	0.0037	5.36896e-07	ebi-a-GCST90001408	Naive-mature B cell %B cell	0.00685685	25.2348
403	rs690488	5	40183220	A	C	3657	-0.1667	0.03608	0.8588	3.98502e-06	ebi-a-GCST90001408	Naive-mature B cell %B cell	0.00580344	21.3354
404	rs895377	5	58050530	A	G	3657	0.1314	0.02603	0.3683	4.65297e-07	ebi-a-GCST90001408	Naive-mature B cell %B cell	0.00691993	25.4686
405	rs62398379	6	37585447	C	T	3657	-0.1251	0.02593	0.4032	1.46201e-06	ebi-a-GCST90001408	Naive-mature B cell %B cell	0.00632454	23.2633
406	rs9492229	6	129409652	C	T	3657	-0.3012	0.06111	0.9556	8.684e-07	ebi-a-GCST90001408	Naive-mature B cell %B cell	0.0065991	24.28
407	rs9270578	6	32561093	A	G	3657	0.1477	0.03279	0.5261	6.89001e-06	ebi-a-GCST90001408	Naive-mature B cell %B cell	0.0055176	20.2787
408	rs633090	8	12933368	T	A	3657	-0.1163	0.02575	0.3414	6.45996e-06	ebi-a-GCST90001408	Naive-mature B cell %B cell	0.00554708	20.3877
409	rs145123647	10	26959594	T	C	3657	1.077	0.2247	0.003	1.71902e-06	ebi-a-GCST90001408	Naive-mature B cell %B cell	0.00624282	22.9608
410	rs61896866	11	111318165	A	G	3657	-0.1306	0.02874	0.2428	5.65601e-06	ebi-a-GCST90001408	Naive-mature B cell %B cell	0.00561491	20.6384
411	rs2334904	11	132133144	A	G	3657	0.1801	0.03937	0.114	4.91405e-06	ebi-a-GCST90001408	Naive-mature B cell %B cell	0.00568975	20.9151
412	rs112570989	12	2866164	T	C	3657	0.4852	0.1023	0.0149	2.19099e-06	ebi-a-GCST90001408	Naive-mature B cell %B cell	0.00611367	22.4829
413	rs76477280	13	50147180	G	A	3657	-0.4222	0.08821	0.0206	1.76498e-06	ebi-a-GCST90001408	Naive-mature B cell %B cell	0.00622535	22.8962
414	rs9584780	13	98901269	C	T	3657	-0.388	0.07717	0.0257	5.199e-07	ebi-a-GCST90001408	Naive-mature B cell %B cell	0.00686514	25.2656
415	rs2476213	13	102612226	T	C	3657	0.1119	0.02521	0.5659	9.30294e-06	ebi-a-GCST90001408	Naive-mature B cell %B cell	0.00535866	19.6914
416	rs77762131	14	96205838	C	G	3657	-0.2722	0.05828	0.045	3.10099e-06	ebi-a-GCST90001408	Naive-mature B cell %B cell	0.00592965	21.8022
417	rs974368	14	63009549	A	G	3657	-0.1154	0.025	0.5141	4.08e-06	ebi-a-GCST90001408	Naive-mature B cell %B cell	0.00579273	21.2958
418	rs116844769	14	65713895	A	G	3657	-0.2677	0.05076	0.0662	1.41599e-07	ebi-a-GCST90001408	Naive-mature B cell %B cell	0.00754811	27.7982
419	rs72914692	18	54422995	A	G	3657	-0.4239	0.0933	0.018	5.72203e-06	ebi-a-GCST90001408	Naive-mature B cell %B cell	0.00561299	20.6313
420	rs9614418	22	44674143	G	C	3657	-2.179	0.4823	0.0005	6.418e-06	ebi-a-GCST90001408	Naive-mature B cell %B cell	0.00555057	20.4006
421	rs139077655	2	132741527	T	C	3656	-0.1159	0.02519	0.382	4.36697e-06	ebi-a-GCST90001409	Naive-mature B cell AC	0.00575701	21.1579
422	rs76981518	4	152777207	T	C	3656	-0.2134	0.04708	0.0744	6.00897e-06	ebi-a-GCST90001409	Naive-mature B cell AC	0.00558825	20.5342
423	rs115150472	5	146138788	T	C	3656	2.627	0.579	0.0004	5.91398e-06	ebi-a-GCST90001409	Naive-mature B cell AC	0.0055991	20.5743
424	rs10042327	5	58278611	A	G	3656	0.233	0.05192	0.0613	7.40491e-06	ebi-a-GCST90001409	Naive-mature B cell AC	0.00547836	20.1282
425	rs17056318	5	158285953	C	T	3656	-0.2366	0.0457	0.081	2.36499e-07	ebi-a-GCST90001409	Naive-mature B cell AC	0.00727811	26.7892
426	rs9354413	6	67039330	C	T	3656	0.1232	0.02743	0.2964	7.29794e-06	ebi-a-GCST90001409	Naive-mature B cell AC	0.00548749	20.1619
427	rs35607968	7	67653879	T	C	3656	0.1584	0.03419	0.1536	3.71304e-06	ebi-a-GCST90001409	Naive-mature B cell AC	0.00583665	21.4523
428	rs2390504	7	21321670	A	G	3656	-0.2668	0.05743	0.0486	3.51002e-06	ebi-a-GCST90001409	Naive-mature B cell AC	0.00586856	21.5703
429	rs143397127	7	12847391	C	T	3656	-0.4624	0.09926	0.0157	3.298e-06	ebi-a-GCST90001409	Naive-mature B cell AC	0.0059008	21.6895
430	rs2395904	8	130617819	G	T	3656	-0.1445	0.02761	0.2657	1.74e-07	ebi-a-GCST90001409	Naive-mature B cell AC	0.00743627	27.3757
431	rs283340	8	70193536	C	T	3656	0.1251	0.02477	0.5621	4.59505e-07	ebi-a-GCST90001409	Naive-mature B cell AC	0.00692846	25.4932
432	rs189761842	10	125485345	T	C	3656	0.7902	0.1709	0.0055	3.91796e-06	ebi-a-GCST90001409	Naive-mature B cell AC	0.00581369	21.3674
433	rs117344365	10	33779474	A	G	3656	-0.4129	0.09241	0.0178	8.12905e-06	ebi-a-GCST90001409	Naive-mature B cell AC	0.00543101	19.9533
434	rs12799241	11	119980729	A	G	3656	0.138	0.02805	0.2619	9.06797e-07	ebi-a-GCST90001409	Naive-mature B cell AC	0.00657689	24.1911
435	rs2286599	12	6499533	A	G	3656	0.1183	0.0266	0.32	8.96004e-06	ebi-a-GCST90001409	Naive-mature B cell AC	0.00538092	19.7683
436	rs58114937	12	67638132	G	A	3656	0.1702	0.0363	0.1302	2.84499e-06	ebi-a-GCST90001409	Naive-mature B cell AC	0.00597718	21.9719
437	rs9564767	13	71534535	G	A	3656	-0.1163	0.02507	0.6075	3.62602e-06	ebi-a-GCST90001409	Naive-mature B cell AC	0.00585188	21.5086
438	rs3811215	14	22954777	T	G	3656	-0.1229	0.02697	0.3032	5.33495e-06	ebi-a-GCST90001409	Naive-mature B cell AC	0.00564776	20.7541
439	rs76263497	15	60878804	A	G	3656	-0.1886	0.04138	0.0989	5.33703e-06	ebi-a-GCST90001409	Naive-mature B cell AC	0.00564983	20.7618
440	rs143176410	16	84305239	C	G	3656	1.819	0.4058	0.001	7.65297e-06	ebi-a-GCST90001409	Naive-mature B cell AC	0.00546581	20.0818
441	rs77983244	17	7316027	A	G	3656	-0.3088	0.06711	0.0325	4.341e-06	ebi-a-GCST90001409	Naive-mature B cell AC	0.00575793	21.1613
442	rs62067029	17	38038391	T	A	3656	-0.1605	0.02868	0.4148	2.34601e-08	ebi-a-GCST90001409	Naive-mature B cell AC	0.00849339	31.3007
443	rs62115322	19	53848484	G	C	3656	0.1382	0.02968	0.2083	3.31002e-06	ebi-a-GCST90001409	Naive-mature B cell AC	0.00589541	21.6696
444	rs34764986	20	59926554	C	T	3656	-0.2347	0.04805	0.0699	1.08201e-06	ebi-a-GCST90001409	Naive-mature B cell AC	0.00648348	23.8452
445	rs2792563	1	213100225	A	G	3657	-0.1407	0.02479	0.567	1.494e-08	ebi-a-GCST90001410	IgD- CD38br %B cell	0.00873175	32.1957
446	rs1250061	2	216542855	A	T	3657	-0.1078	0.02407	0.5554	7.79399e-06	ebi-a-GCST90001410	IgD- CD38br %B cell	0.00545488	20.0469
447	rs12636371	3	125894785	A	G	3657	0.1185	0.02414	0.4619	9.60993e-07	ebi-a-GCST90001410	IgD- CD38br %B cell	0.00654613	24.0838
448	rs12493961	3	11244825	G	A	3657	0.3884	0.08136	0.0219	1.883e-06	ebi-a-GCST90001410	IgD- CD38br %B cell	0.00619318	22.7771
449	rs13075403	3	28830276	G	A	3657	0.1247	0.02799	0.7616	8.55894e-06	ebi-a-GCST90001410	IgD- CD38br %B cell	0.00539823	19.8376
450	rs11938966	4	55386841	A	C	3657	0.3165	0.06988	0.0294	6.1e-06	ebi-a-GCST90001410	IgD- CD38br %B cell	0.00557811	20.5024
451	rs76912165	5	92965344	G	A	3657	0.4094	0.08778	0.0209	3.21699e-06	ebi-a-GCST90001410	IgD- CD38br %B cell	0.00591295	21.7404
452	rs139843122	6	107939307	T	A	3657	-0.5032	0.1082	0.0123	3.39899e-06	ebi-a-GCST90001410	IgD- CD38br %B cell	0.00587951	21.6167
453	rs148377259	7	106306631	C	T	3657	-0.3437	0.06603	0.034	2.037e-07	ebi-a-GCST90001410	IgD- CD38br %B cell	0.00735437	27.0794
454	rs13235778	7	57550983	A	G	3657	-0.1235	0.02712	0.2801	5.46298e-06	ebi-a-GCST90001410	IgD- CD38br %B cell	0.00563863	20.7261
455	rs10270812	7	68026886	C	T	3657	-0.118	0.0244	0.5103	1.38599e-06	ebi-a-GCST90001410	IgD- CD38br %B cell	0.00635464	23.3747
456	rs188550599	8	15730211	G	A	3657	0.44	0.098	0.0142	7.33297e-06	ebi-a-GCST90001410	IgD- CD38br %B cell	0.00548202	20.1472
457	rs138542577	8	16074805	C	G	3657	0.3227	0.06331	0.0376	3.63898e-07	ebi-a-GCST90001410	IgD- CD38br %B cell	0.0070543	25.9666
458	rs137930158	8	109663198	C	G	3657	-0.6636	0.1413	0.007	2.76102e-06	ebi-a-GCST90001410	IgD- CD38br %B cell	0.00599504	22.044
459	rs113087021	11	97765784	A	T	3657	0.2024	0.04541	0.0766	8.53002e-06	ebi-a-GCST90001410	IgD- CD38br %B cell	0.00540306	19.8555
460	rs478251	11	127827727	C	A	3657	0.1745	0.03499	0.1333	6.44496e-07	ebi-a-GCST90001410	IgD- CD38br %B cell	0.00675514	24.858
461	rs238926	11	113975210	A	G	3657	-0.1152	0.02506	0.369	4.39805e-06	ebi-a-GCST90001410	IgD- CD38br %B cell	0.00574534	21.1206
462	rs7185719	16	59859266	G	C	3657	-0.1257	0.02735	0.732	4.43803e-06	ebi-a-GCST90001410	IgD- CD38br %B cell	0.00574288	21.1115
463	rs11705673	22	45016637	G	C	3657	0.1701	0.0368	0.12	3.95103e-06	ebi-a-GCST90001410	IgD- CD38br %B cell	0.00580842	21.3538
464	rs75766272	1	8009985	T	C	3657	-0.4552	0.08737	0.0201	1.99402e-07	ebi-a-GCST90001411	IgD+ CD24+ %B cell	0.00736789	27.1295
465	rs11584183	1	230130712	C	T	3657	-0.1336	0.03015	0.2311	9.70197e-06	ebi-a-GCST90001411	IgD+ CD24+ %B cell	0.00534057	19.6246
466	rs45608038	2	73679013	G	A	3657	0.2797	0.063	0.0421	9.25295e-06	ebi-a-GCST90001411	IgD+ CD24+ %B cell	0.00536098	19.7
467	rs6781675	3	4408435	C	G	3657	0.3685	0.08216	0.0235	7.49307e-06	ebi-a-GCST90001411	IgD+ CD24+ %B cell	0.00547075	20.1056
468	rs11134931	5	175234476	A	G	3657	-0.1214	0.02723	0.6924	8.45999e-06	ebi-a-GCST90001411	IgD+ CD24+ %B cell	0.00540584	19.8657
469	rs34418535	6	32553200	G	A	3657	0.4368	0.09069	0.064	1.52398e-06	ebi-a-GCST90001411	IgD+ CD24+ %B cell	0.00630341	23.1851
470	rs45575344	6	133003242	C	T	3657	-0.1674	0.0367	0.1333	5.27898e-06	ebi-a-GCST90001411	IgD+ CD24+ %B cell	0.00565705	20.7942
471	rs147867176	6	169106376	T	A	3657	-0.2834	0.06299	0.0418	7.04693e-06	ebi-a-GCST90001411	IgD+ CD24+ %B cell	0.00550471	20.2311
472	rs9369326	6	42013868	C	T	3657	-0.1237	0.02675	0.3121	3.92103e-06	ebi-a-GCST90001411	IgD+ CD24+ %B cell	0.00581346	21.3724
473	rs7457479	7	66493985	C	T	3657	-0.1289	0.02875	0.2762	7.625e-06	ebi-a-GCST90001411	IgD+ CD24+ %B cell	0.00546669	20.0906
474	rs62562996	9	21576571	A	G	3657	-0.4312	0.09145	0.0172	2.51102e-06	ebi-a-GCST90001411	IgD+ CD24+ %B cell	0.00604273	22.2204
475	rs112570989	12	2866164	T	C	3657	-0.4808	0.1031	0.0149	3.23601e-06	ebi-a-GCST90001411	IgD+ CD24+ %B cell	0.00591169	21.7357
476	rs12874404	13	108993494	G	A	3657	0.1313	0.027	0.3257	1.20301e-06	ebi-a-GCST90001411	IgD+ CD24+ %B cell	0.00642507	23.6355
477	rs7988851	13	51367583	T	C	3657	-0.1353	0.02683	0.3266	4.79204e-07	ebi-a-GCST90001411	IgD+ CD24+ %B cell	0.00690589	25.4166
478	rs76477280	13	50147180	G	A	3657	0.4747	0.08918	0.0206	1.07999e-07	ebi-a-GCST90001411	IgD+ CD24+ %B cell	0.00768824	28.3182
479	rs145371905	13	70325772	T	G	3657	0.4126	0.09065	0.0194	5.50402e-06	ebi-a-GCST90001411	IgD+ CD24+ %B cell	0.00563306	20.7055
480	rs77762131	14	96205838	C	G	3657	0.2816	0.05855	0.045	1.567e-06	ebi-a-GCST90001411	IgD+ CD24+ %B cell	0.00628562	23.1193
481	rs78269238	14	65673804	T	C	3657	0.2453	0.05457	0.0582	7.14595e-06	ebi-a-GCST90001411	IgD+ CD24+ %B cell	0.00549502	20.1953
482	rs35130455	14	93256694	A	T	3657	-0.1204	0.02707	0.704	9.00306e-06	ebi-a-GCST90001411	IgD+ CD24+ %B cell	0.00538033	19.7715
483	rs17256322	16	4127619	A	T	3657	0.1207	0.02634	0.3234	4.73097e-06	ebi-a-GCST90001411	IgD+ CD24+ %B cell	0.00570915	20.9868
484	rs144479315	18	23575118	T	A	3657	0.2862	0.06339	0.0418	6.54395e-06	ebi-a-GCST90001411	IgD+ CD24+ %B cell	0.00554318	20.3732
485	rs7586359	2	237195419	G	T	3656	-0.1868	0.03837	0.8907	1.16899e-06	ebi-a-GCST90001412	IgD+ CD24+ AC	0.00644106	23.6882
486	rs10513789	3	182760073	G	T	3656	0.1323	0.0295	0.2261	7.519e-06	ebi-a-GCST90001412	IgD+ CD24+ AC	0.00547125	20.1019
487	rs13132141	4	156739300	A	G	3656	-0.1191	0.02557	0.6385	3.304e-06	ebi-a-GCST90001412	IgD+ CD24+ AC	0.00589911	21.6833
488	rs147556975	5	148456360	T	C	3656	-0.3012	0.06251	0.039	1.508e-06	ebi-a-GCST90001412	IgD+ CD24+ AC	0.00631038	23.2046
489	rs4702913	5	4700587	C	A	3656	0.197	0.04215	0.9123	3.07999e-06	ebi-a-GCST90001412	IgD+ CD24+ AC	0.00593942	21.8323
490	rs10942726	5	74257985	G	A	3656	0.1176	0.02628	0.3155	7.85507e-06	ebi-a-GCST90001412	IgD+ CD24+ AC	0.00544735	20.0136
491	rs144607178	7	63248560	T	C	3656	0.2175	0.0491	0.0636	9.7089e-06	ebi-a-GCST90001412	IgD+ CD24+ AC	0.00533857	19.6118
492	rs10749417	10	85446387	T	A	3656	-0.1304	0.02887	0.2247	6.46606e-06	ebi-a-GCST90001412	IgD+ CD24+ AC	0.00554931	20.3903
493	rs11047113	12	23968609	C	A	3656	-0.1831	0.04029	0.1027	5.67296e-06	ebi-a-GCST90001412	IgD+ CD24+ AC	0.00561732	20.6417
494	rs183466766	13	108710731	A	G	3656	0.3121	0.06005	0.0402	2.14299e-07	ebi-a-GCST90001412	IgD+ CD24+ AC	0.00733429	26.9975
495	rs139981802	13	108488351	C	T	3656	0.3005	0.05978	0.0418	5.22998e-07	ebi-a-GCST90001412	IgD+ CD24+ AC	0.00686404	25.2545
496	rs557577736	13	46224092	G	A	3656	1.819	0.3815	0.001	1.91898e-06	ebi-a-GCST90001412	IgD+ CD24+ AC	0.00617985	22.7216
497	rs145371905	13	70325772	T	G	3656	0.4292	0.08767	0.0194	1.02101e-06	ebi-a-GCST90001412	IgD+ CD24+ AC	0.00651289	23.9541
498	rs9314892	13	114873368	G	A	3656	-0.1608	0.03478	0.8553	3.926e-06	ebi-a-GCST90001412	IgD+ CD24+ AC	0.00581266	21.3636
499	rs12874404	13	108993494	G	A	3656	0.1963	0.02601	0.3256	5.61824e-14	ebi-a-GCST90001412	IgD+ CD24+ AC	0.0153405	56.9275
500	rs73192651	13	50212885	T	C	3656	0.4428	0.08724	0.02	4.05005e-07	ebi-a-GCST90001412	IgD+ CD24+ AC	0.00699726	25.7482
501	rs8014978	14	94936964	C	T	3656	-0.1136	0.02446	0.5737	3.565e-06	ebi-a-GCST90001412	IgD+ CD24+ AC	0.0058652	21.5579
502	rs77762131	14	96205838	C	G	3656	0.291	0.05685	0.045	3.22404e-07	ebi-a-GCST90001412	IgD+ CD24+ AC	0.0071157	26.1871
503	rs12595433	15	63290645	A	G	3656	-0.1118	0.02462	0.4579	5.79696e-06	ebi-a-GCST90001412	IgD+ CD24+ AC	0.00560865	20.6096
504	rs880312	16	8963501	A	G	3656	-0.1821	0.03971	0.1034	4.67897e-06	ebi-a-GCST90001412	IgD+ CD24+ AC	0.00571904	21.0176
505	rs11653761	17	2716535	T	G	3656	-0.125	0.02429	0.592	2.83302e-07	ebi-a-GCST90001412	IgD+ CD24+ AC	0.00719158	26.4684
506	rs7254039	19	14993354	A	G	3656	-0.2566	0.05765	0.0435	8.81089e-06	ebi-a-GCST90001412	IgD+ CD24+ AC	0.00538966	19.8005
507	rs9614226	22	44688150	G	T	3656	-0.4122	0.08546	0.9792	1.46501e-06	ebi-a-GCST90001412	IgD+ CD24+ AC	0.00632309	23.2516
508	rs111237501	1	163272701	C	T	3657	1.055	0.2248	0.003	2.813e-06	ebi-a-GCST90001413	IgD- CD24- %B cell	0.00598659	22.0128
509	rs11887461	2	128660247	G	A	3657	0.1136	0.0249	0.4754	5.25303e-06	ebi-a-GCST90001413	IgD- CD24- %B cell	0.00565937	20.8027
510	rs13020544	2	217809198	A	G	3657	-2.752	0.5674	0.0004	1.287e-06	ebi-a-GCST90001413	IgD- CD24- %B cell	0.00639158	23.5115
511	rs145137909	2	215618238	A	G	3657	-2.77	0.5672	0.0004	1.087e-06	ebi-a-GCST90001413	IgD- CD24- %B cell	0.00647946	23.8369
512	rs114209430	4	83018399	C	T	3657	-0.6384	0.136	0.0085	2.75797e-06	ebi-a-GCST90001413	IgD- CD24- %B cell	0.00598927	22.0227
513	rs17044633	4	113331648	G	A	3657	0.3561	0.07517	0.0286	2.256e-06	ebi-a-GCST90001413	IgD- CD24- %B cell	0.0060992	22.4294
514	rs183821560	5	62072324	A	G	3657	-1.841	0.3885	0.0016	2.25102e-06	ebi-a-GCST90001413	IgD- CD24- %B cell	0.00610298	22.4434
515	rs9398107	6	107155687	G	A	3657	0.2678	0.0552	0.0555	1.274e-06	ebi-a-GCST90001413	IgD- CD24- %B cell	0.00639487	23.5237
516	rs73045003	7	2651996	T	C	3657	-0.1605	0.03611	0.1396	9.03608e-06	ebi-a-GCST90001413	IgD- CD24- %B cell	0.00537317	19.745
517	rs76377003	8	112881828	G	A	3657	-0.3971	0.08574	0.0219	3.76296e-06	ebi-a-GCST90001413	IgD- CD24- %B cell	0.00583133	21.4385
518	rs112898282	10	28462184	C	T	3657	0.4712	0.1007	0.0152	2.97201e-06	ebi-a-GCST90001413	IgD- CD24- %B cell	0.00595161	21.8834
519	rs7966251	12	103731395	A	G	3657	0.1908	0.03619	0.1349	1.43199e-07	ebi-a-GCST90001413	IgD- CD24- %B cell	0.00754338	27.7806
520	rs142305616	14	103946237	C	A	3657	0.466	0.1047	0.0148	8.83792e-06	ebi-a-GCST90001413	IgD- CD24- %B cell	0.00538775	19.7989
521	rs7198605	16	6107421	T	C	3657	0.146	0.03204	0.182	5.38295e-06	ebi-a-GCST90001413	IgD- CD24- %B cell	0.00564595	20.7531
522	rs35192093	18	29387367	T	C	3657	0.1597	0.03505	0.1593	5.36402e-06	ebi-a-GCST90001413	IgD- CD24- %B cell	0.00564482	20.749
523	rs8109503	19	19073798	A	T	3657	-0.2029	0.04406	0.0919	4.27297e-06	ebi-a-GCST90001413	IgD- CD24- %B cell	0.00576553	21.1952
524	rs6073000	20	41777449	C	T	3657	-0.3098	0.06272	0.959	8.163e-07	ebi-a-GCST90001413	IgD- CD24- %B cell	0.00662732	24.3845
525	rs115218594	22	27642688	A	G	3657	-0.2776	0.06207	0.0421	7.95591e-06	ebi-a-GCST90001413	IgD- CD24- %B cell	0.00543978	19.9912
526	rs72953104	1	41379583	G	C	3656	0.2344	0.05087	0.0643	4.19701e-06	ebi-a-GCST90001414	IgD- CD24- AC	0.00577392	21.2204
527	rs111237501	1	163272701	C	T	3656	1.052	0.2261	0.003	3.34703e-06	ebi-a-GCST90001414	IgD- CD24- AC	0.00588654	21.6368
528	rs114114265	2	79806712	A	G	3656	0.2343	0.05149	0.0647	5.50896e-06	ebi-a-GCST90001414	IgD- CD24- AC	0.0056317	20.6948
529	rs7615875	3	29345411	C	T	3656	0.1425	0.03201	0.1956	8.8481e-06	ebi-a-GCST90001414	IgD- CD24- AC	0.00539144	19.8071
530	rs76499400	3	191888629	T	G	3656	0.2069	0.04589	0.0792	6.76893e-06	ebi-a-GCST90001414	IgD- CD24- AC	0.00552931	20.3164
531	rs4697616	4	25767183	A	G	3656	0.1246	0.02682	0.6779	3.53403e-06	ebi-a-GCST90001414	IgD- CD24- AC	0.00586889	21.5715
532	rs17044633	4	113331648	G	A	3656	0.3458	0.07605	0.0286	5.62406e-06	ebi-a-GCST90001414	IgD- CD24- AC	0.00562336	20.664
533	rs76225955	4	31594004	C	T	3656	-0.1924	0.0432	0.0909	8.65506e-06	ebi-a-GCST90001414	IgD- CD24- AC	0.00539618	19.8246
534	rs74356874	5	22936562	A	G	3656	0.6821	0.1488	0.0066	4.73598e-06	ebi-a-GCST90001414	IgD- CD24- AC	0.00571472	21.0016
535	rs145638783	6	1238442	A	G	3656	-0.9851	0.2144	0.0033	4.469e-06	ebi-a-GCST90001414	IgD- CD24- AC	0.00574122	21.0996
536	rs112898282	10	28462184	C	T	3656	0.4601	0.1017	0.0152	6.27798e-06	ebi-a-GCST90001414	IgD- CD24- AC	0.00556714	20.4562
537	rs75453701	13	55229646	G	A	3656	0.2658	0.05994	0.0464	9.47305e-06	ebi-a-GCST90001414	IgD- CD24- AC	0.00534984	19.6535
538	rs7982713	13	71376322	G	A	3656	-0.1482	0.03033	0.2157	1.068e-06	ebi-a-GCST90001414	IgD- CD24- AC	0.00648811	23.8624
539	rs191543445	14	31505138	G	A	3656	0.3337	0.07236	0.031	4.14295e-06	ebi-a-GCST90001414	IgD- CD24- AC	0.00578349	21.2558
540	rs496760	15	54695686	A	G	3656	0.1331	0.02656	0.6422	5.69102e-07	ebi-a-GCST90001414	IgD- CD24- AC	0.00682214	25.0993
541	rs421516	17	63135589	A	C	3656	-0.2921	0.06361	0.9583	4.54496e-06	ebi-a-GCST90001414	IgD- CD24- AC	0.00573467	21.0753
542	rs72977632	19	1930174	A	T	3656	-0.2323	0.05115	0.0643	5.75294e-06	ebi-a-GCST90001414	IgD- CD24- AC	0.00560993	20.6143
543	rs451367	19	16412842	C	T	3656	-0.146	0.0296	0.7674	8.51805e-07	ebi-a-GCST90001414	IgD- CD24- AC	0.00661052	24.3156
544	rs11184230	1	105159724	T	C	3657	-0.1946	0.03983	0.1095	1.083e-06	ebi-a-GCST90001415	IgD+ CD24- %B cell	0.00648507	23.8576
545	rs7412746	1	150860471	T	C	3657	0.1263	0.02588	0.5153	1.11199e-06	ebi-a-GCST90001415	IgD+ CD24- %B cell	0.00647044	23.8035
546	rs75766272	1	8009985	T	C	3657	0.483	0.08768	0.0201	3.86002e-08	ebi-a-GCST90001415	IgD+ CD24- %B cell	0.00822961	30.3288
547	rs45608038	2	73679013	G	A	3657	-0.2927	0.06326	0.0421	3.85496e-06	ebi-a-GCST90001415	IgD+ CD24- %B cell	0.00582006	21.3968
548	rs12465275	2	4082267	C	T	3657	-0.6051	0.136	0.009	8.84199e-06	ebi-a-GCST90001415	IgD+ CD24- %B cell	0.00538402	19.7851
549	rs56335940	3	106579815	A	G	3657	-0.1728	0.03773	0.1326	4.83905e-06	ebi-a-GCST90001415	IgD+ CD24- %B cell	0.00570302	20.9641
550	rs1972883	4	47951945	A	G	3657	-0.1408	0.03125	0.7849	6.88906e-06	ebi-a-GCST90001415	IgD+ CD24- %B cell	0.00552047	20.2893
551	rs35698683	4	11590243	G	A	3657	0.2735	0.06003	0.0447	5.36402e-06	ebi-a-GCST90001415	IgD+ CD24- %B cell	0.0056441	20.7463
552	rs6910508	6	166531345	A	G	3657	0.1159	0.0255	0.4199	5.71202e-06	ebi-a-GCST90001415	IgD+ CD24- %B cell	0.00561714	20.6466
553	rs533239981	8	75515052	C	G	3657	0.3029	0.06589	0.0387	4.42802e-06	ebi-a-GCST90001415	IgD+ CD24- %B cell	0.00574556	21.1214
554	rs2450220	8	119323401	T	C	3657	-0.1439	0.03231	0.816	8.69201e-06	ebi-a-GCST90001415	IgD+ CD24- %B cell	0.00539478	19.8249
555	rs7870388	9	8660693	G	C	3657	-0.142	0.03034	0.7737	2.97303e-06	ebi-a-GCST90001415	IgD+ CD24- %B cell	0.00595425	21.8931
556	rs140191306	9	2570753	T	C	3657	0.4404	0.09513	0.0179	3.804e-06	ebi-a-GCST90001415	IgD+ CD24- %B cell	0.00582635	21.4201
557	rs145123647	10	26959594	T	C	3657	1.016	0.2269	0.003	7.67892e-06	ebi-a-GCST90001415	IgD+ CD24- %B cell	0.00545279	20.0392
558	rs116844769	14	65713895	A	G	3657	-0.2773	0.0514	0.0662	7.29693e-08	ebi-a-GCST90001415	IgD+ CD24- %B cell	0.00789597	29.0895
559	rs182854545	14	54016223	T	C	3657	1.363	0.3003	0.0018	5.84602e-06	ebi-a-GCST90001415	IgD+ CD24- %B cell	0.00560166	20.5894
560	rs73426855	17	77637123	C	T	3657	-0.1632	0.03539	0.1471	4.13904e-06	ebi-a-GCST90001415	IgD+ CD24- %B cell	0.00578144	21.254
561	rs2159343	17	49451837	G	A	3657	-0.1247	0.02639	0.6266	2.37197e-06	ebi-a-GCST90001415	IgD+ CD24- %B cell	0.00606856	22.316
562	rs78958229	21	39363957	T	C	3657	0.2723	0.06041	0.044	6.74295e-06	ebi-a-GCST90001415	IgD+ CD24- %B cell	0.00552518	20.3067
563	rs58706313	22	44492562	T	C	3657	-0.3021	0.06737	0.0343	7.53095e-06	ebi-a-GCST90001415	IgD+ CD24- %B cell	0.00546842	20.097
564	rs71615254	4	178658413	C	A	3656	-0.2989	0.06147	0.0406	1.21099e-06	ebi-a-GCST90001416	IgD+ CD24- AC	0.00642569	23.6313
565	rs17056318	5	158285953	C	T	3656	-0.2103	0.04553	0.081	3.98602e-06	ebi-a-GCST90001416	IgD+ CD24- AC	0.00580163	21.3229
566	rs141108367	5	21916806	A	G	3656	1.503	0.3297	0.0012	5.30506e-06	ebi-a-GCST90001416	IgD+ CD24- AC	0.00565213	20.7703
567	rs115150472	5	146138788	T	C	3656	2.619	0.5765	0.0004	5.73099e-06	ebi-a-GCST90001416	IgD+ CD24- AC	0.00561334	20.6269
568	rs12197153	6	100821460	A	G	3656	2.118	0.4501	0.0007	2.63099e-06	ebi-a-GCST90001416	IgD+ CD24- AC	0.00602012	22.1308
569	rs9354413	6	67039330	C	T	3656	0.138	0.02729	0.2964	4.42099e-07	ebi-a-GCST90001416	IgD+ CD24- AC	0.00694573	25.5572
570	rs143397127	7	12847391	C	T	3656	-0.4464	0.09885	0.0157	6.50999e-06	ebi-a-GCST90001416	IgD+ CD24- AC	0.00554719	20.3825
571	rs190448231	7	87868543	G	T	3656	0.3363	0.07548	0.028	8.64908e-06	ebi-a-GCST90001416	IgD+ CD24- AC	0.00540048	19.8405
572	rs34910780	7	77469688	T	A	3656	-0.2677	0.05716	0.048	2.94198e-06	ebi-a-GCST90001416	IgD+ CD24- AC	0.0059636	21.9217
573	rs2395904	8	130617819	G	T	3656	-0.1335	0.0275	0.2657	1.26e-06	ebi-a-GCST90001416	IgD+ CD24- AC	0.00640472	23.5537
574	rs150663332	8	2044843	T	C	3656	-0.2005	0.04387	0.084	5.02597e-06	ebi-a-GCST90001416	IgD+ CD24- AC	0.00568085	20.8764
575	rs117190494	8	75563339	A	G	3656	0.4148	0.08139	0.022	3.642e-07	ebi-a-GCST90001416	IgD+ CD24- AC	0.00705431	25.9596
576	rs701839	10	102955294	G	A	3656	0.1269	0.02791	0.7124	5.63106e-06	ebi-a-GCST90001416	IgD+ CD24- AC	0.00562275	20.6617
577	rs189761842	10	125485345	T	C	3656	0.7675	0.1702	0.0055	6.72404e-06	ebi-a-GCST90001416	IgD+ CD24- AC	0.00553124	20.3236
578	rs12799241	11	119980729	A	G	3656	0.132	0.02794	0.2619	2.391e-06	ebi-a-GCST90001416	IgD+ CD24- AC	0.006068	22.3078
579	rs34771848	12	14302579	T	C	3656	-0.3693	0.08033	0.023	4.43598e-06	ebi-a-GCST90001416	IgD+ CD24- AC	0.00574769	21.1235
580	rs76578043	13	105214810	A	G	3656	0.3166	0.0697	0.0298	5.73905e-06	ebi-a-GCST90001416	IgD+ CD24- AC	0.00561185	20.6214
581	rs75474045	13	72428296	A	G	3656	0.4915	0.1086	0.0126	6.24899e-06	ebi-a-GCST90001416	IgD+ CD24- AC	0.00557128	20.4715
582	rs3811215	14	22954777	T	G	3656	-0.1264	0.02685	0.3032	2.59801e-06	ebi-a-GCST90001416	IgD+ CD24- AC	0.00602525	22.1497
583	rs143176410	16	84305239	C	G	3656	1.816	0.404	0.001	7.18208e-06	ebi-a-GCST90001416	IgD+ CD24- AC	0.00549628	20.1944
584	rs73426855	17	77637123	C	T	3656	-0.1616	0.03458	0.1469	3.09699e-06	ebi-a-GCST90001416	IgD+ CD24- AC	0.005938	21.8271
585	rs77983244	17	7316027	A	G	3656	-0.3049	0.06682	0.0325	5.22902e-06	ebi-a-GCST90001416	IgD+ CD24- AC	0.00566278	20.8096
586	rs62067029	17	38038391	T	A	3656	-0.1593	0.02856	0.4148	2.61198e-08	ebi-a-GCST90001416	IgD+ CD24- AC	0.00843779	31.0941
587	rs34764986	20	59926554	C	T	3656	-0.2158	0.04786	0.0699	6.69607e-06	ebi-a-GCST90001416	IgD+ CD24- AC	0.00553023	20.3198
588	rs145208372	1	83678678	A	G	3657	-0.56	0.1234	0.0097	5.91003e-06	ebi-a-GCST90001417	CD24+ CD27+ %B cell	0.00559992	20.583
589	rs7412746	1	150860471	T	C	3657	-0.1301	0.02547	0.5153	3.41099e-07	ebi-a-GCST90001417	CD24+ CD27+ %B cell	0.00708409	26.0771
590	rs72758947	1	207087053	G	A	3657	-0.2365	0.05101	0.0641	3.67401e-06	ebi-a-GCST90001417	CD24+ CD27+ %B cell	0.00584361	21.4839
591	rs4658141	1	89814066	C	T	3657	-0.1269	0.02592	0.3805	1.009e-06	ebi-a-GCST90001417	CD24+ CD27+ %B cell	0.00651165	23.9561
592	rs75766272	1	8009985	T	C	3657	-0.4865	0.08656	0.0201	2.04899e-08	ebi-a-GCST90001417	CD24+ CD27+ %B cell	0.00856389	31.5714
593	rs72944931	2	178116262	G	A	3657	0.4657	0.1052	0.0138	9.91791e-06	ebi-a-GCST90001417	CD24+ CD27+ %B cell	0.0053301	19.5859
594	rs45608038	2	73679013	G	A	3657	0.3527	0.0624	0.0421	1.71002e-08	ebi-a-GCST90001417	CD24+ CD27+ %B cell	0.00866043	31.9304
595	rs72844588	2	138420154	A	G	3657	0.2066	0.04322	0.0913	1.826e-06	ebi-a-GCST90001417	CD24+ CD27+ %B cell	0.00620956	22.8378
596	rs62233948	3	7831627	T	C	3657	-0.737	0.1643	0.006	7.48101e-06	ebi-a-GCST90001417	CD24+ CD27+ %B cell	0.00547207	20.1105
597	rs145442262	3	186702869	A	G	3657	-0.2083	0.04276	0.0906	1.15001e-06	ebi-a-GCST90001417	CD24+ CD27+ %B cell	0.00644717	23.7173
598	rs55710170	3	16416145	A	G	3657	-0.1708	0.03788	0.1181	6.70595e-06	ebi-a-GCST90001417	CD24+ CD27+ %B cell	0.0055287	20.3197
599	rs35698683	4	11590243	G	A	3657	-0.293	0.05931	0.0447	8.17504e-07	ebi-a-GCST90001417	CD24+ CD27+ %B cell	0.00662927	24.3917
600	rs115405874	5	119742816	G	A	3657	0.9325	0.2017	0.0037	3.925e-06	ebi-a-GCST90001417	CD24+ CD27+ %B cell	0.00581072	21.3623
601	rs681014	5	140636323	C	T	3657	0.9614	0.207	0.9966	3.52298e-06	ebi-a-GCST90001417	CD24+ CD27+ %B cell	0.00586393	21.5591
602	rs9492229	6	129409652	C	T	3657	0.2715	0.06115	0.9556	9.27705e-06	ebi-a-GCST90001417	CD24+ CD27+ %B cell	0.00536151	19.7019
603	rs148702078	6	100574892	C	G	3657	0.9264	0.2067	0.0034	7.59906e-06	ebi-a-GCST90001417	CD24+ CD27+ %B cell	0.00546276	20.0761
604	rs62459310	7	56242182	C	G	3657	0.3676	0.08119	0.022	6.15205e-06	ebi-a-GCST90001417	CD24+ CD27+ %B cell	0.00557434	20.4884
605	rs10505439	8	124662104	T	C	3657	-0.1852	0.04175	0.0941	9.38102e-06	ebi-a-GCST90001417	CD24+ CD27+ %B cell	0.00535197	19.6667
606	rs10743163	11	11033950	A	G	3657	-0.1205	0.02541	0.4035	2.20699e-06	ebi-a-GCST90001417	CD24+ CD27+ %B cell	0.00611191	22.4764
607	rs265612	12	130112732	T	C	3657	0.1143	0.02575	0.3411	9.29608e-06	ebi-a-GCST90001417	CD24+ CD27+ %B cell	0.00535895	19.6925
608	rs112294465	12	123744082	A	C	3657	1.249	0.2784	0.0021	7.44098e-06	ebi-a-GCST90001417	CD24+ CD27+ %B cell	0.00547366	20.1163
609	rs76477280	13	50147180	G	A	3657	0.4892	0.08811	0.0206	3.02803e-08	ebi-a-GCST90001417	CD24+ CD27+ %B cell	0.00835896	30.8095
610	rs117004076	14	97702226	G	A	3657	0.4553	0.1022	0.0146	8.56091e-06	ebi-a-GCST90001417	CD24+ CD27+ %B cell	0.00539781	19.8361
611	rs77762131	14	96205838	C	G	3657	0.2675	0.05828	0.045	4.59896e-06	ebi-a-GCST90001417	CD24+ CD27+ %B cell	0.00572781	21.0558
612	rs116844769	14	65713895	A	G	3657	0.2482	0.05078	0.0662	1.064e-06	ebi-a-GCST90001417	CD24+ CD27+ %B cell	0.00649031	23.877
613	rs7221794	17	76979729	A	G	3657	-0.1563	0.03395	0.1574	4.29903e-06	ebi-a-GCST90001417	CD24+ CD27+ %B cell	0.0057624	21.1837
614	rs75766272	1	8009985	T	C	3656	-0.4055	0.08609	0.0201	2.56998e-06	ebi-a-GCST90001418	CD24+ CD27+ AC	0.00603174	22.1737
615	rs16867231	2	181050023	A	G	3656	0.5129	0.1154	0.0108	8.98008e-06	ebi-a-GCST90001418	CD24+ CD27+ AC	0.00537412	19.7431
616	rs79207264	3	96406408	A	G	3656	0.1752	0.0393	0.1184	8.46603e-06	ebi-a-GCST90001418	CD24+ CD27+ AC	0.00540658	19.863
617	rs7640784	3	176029498	A	C	3656	-0.1111	0.02476	0.4714	7.47894e-06	ebi-a-GCST90001418	CD24+ CD27+ AC	0.00547691	20.1228
618	rs149085540	4	110550623	T	C	3656	-0.4318	0.09574	0.0167	6.66807e-06	ebi-a-GCST90001418	CD24+ CD27+ AC	0.00553302	20.3302
619	rs17708396	5	148410250	A	C	3656	2.539	0.5201	0.0005	1.09499e-06	ebi-a-GCST90001418	CD24+ CD27+ AC	0.00647625	23.8185
620	rs10942726	5	74257985	G	A	3656	0.1188	0.02672	0.3155	8.92504e-06	ebi-a-GCST90001418	CD24+ CD27+ AC	0.00537789	19.7571
621	rs35057381	5	26412301	C	T	3656	0.1344	0.02969	0.2211	6.17703e-06	ebi-a-GCST90001418	CD24+ CD27+ AC	0.00557371	20.4805
622	rs56033406	6	41084740	T	C	3656	0.312	0.06692	0.0349	3.22901e-06	ebi-a-GCST90001418	CD24+ CD27+ AC	0.0059104	21.725
623	rs4076316	6	167859623	A	T	3656	-0.1404	0.02729	0.3005	2.83798e-07	ebi-a-GCST90001418	CD24+ CD27+ AC	0.00718767	26.4539
624	rs144625305	7	7871676	T	C	3656	0.6162	0.1357	0.0086	5.74804e-06	ebi-a-GCST90001418	CD24+ CD27+ AC	0.00560835	20.6085
625	rs184496770	8	124255582	T	C	3656	1.162	0.2608	0.0021	8.56091e-06	ebi-a-GCST90001418	CD24+ CD27+ AC	0.00540056	19.8408
626	rs118092259	8	89432719	G	T	3656	-0.2901	0.06345	0.0414	4.97898e-06	ebi-a-GCST90001418	CD24+ CD27+ AC	0.00568525	20.8927
627	rs10759006	9	8855603	C	T	3656	0.1133	0.02556	0.6198	9.50692e-06	ebi-a-GCST90001418	CD24+ CD27+ AC	0.00534569	19.6381
628	rs10762541	10	53790461	T	C	3656	0.1488	0.02978	0.772	6.08695e-07	ebi-a-GCST90001418	CD24+ CD27+ AC	0.00678258	24.9528
629	rs138329462	12	11634360	A	G	3656	-0.4374	0.09365	0.0174	3.10799e-06	ebi-a-GCST90001418	CD24+ CD27+ AC	0.00593133	21.8024
630	rs557577736	13	46224092	G	A	3656	1.818	0.3878	0.001	2.869e-06	ebi-a-GCST90001418	CD24+ CD27+ AC	0.00597535	21.9652
631	rs12874404	13	108993494	G	A	3656	0.1691	0.02653	0.3256	2.04202e-10	ebi-a-GCST90001418	CD24+ CD27+ AC	0.0109902	40.6046
632	rs73192651	13	50212885	T	C	3656	0.4411	0.08893	0.02	7.38193e-07	ebi-a-GCST90001418	CD24+ CD27+ AC	0.00668434	24.5889
633	rs76552872	13	70167316	T	G	3656	0.283	0.06219	0.042	5.54102e-06	ebi-a-GCST90001418	CD24+ CD27+ AC	0.00563213	20.6964
634	rs77762131	14	96205838	C	G	3656	0.2815	0.05774	0.045	1.12699e-06	ebi-a-GCST90001418	CD24+ CD27+ AC	0.00645926	23.7556
635	rs11653761	17	2716535	T	G	3656	-0.118	0.0247	0.592	1.84001e-06	ebi-a-GCST90001418	CD24+ CD27+ AC	0.00620385	22.8104
636	rs11649808	17	62258665	A	G	3656	0.1546	0.03472	0.8487	8.74802e-06	ebi-a-GCST90001418	CD24+ CD27+ AC	0.00539392	19.8163
637	rs7254039	19	14993354	A	G	3656	-0.2606	0.0585	0.0435	8.63794e-06	ebi-a-GCST90001418	CD24+ CD27+ AC	0.00539859	19.8335
638	rs728776	22	45400116	G	A	3656	-0.1712	0.03808	0.121	7.09006e-06	ebi-a-GCST90001418	CD24+ CD27+ AC	0.00549811	20.2011
639	rs144295598	22	45164171	A	G	3656	0.5664	0.1203	0.0103	2.59902e-06	ebi-a-GCST90001418	CD24+ CD27+ AC	0.00602676	22.1553
640	rs529500582	1	11620068	A	G	3658	-0.4047	0.08262	0.0254	1.009e-06	ebi-a-GCST90001419	CD20- %B cell	0.00651648	23.9805
641	rs187723151	1	242186219	A	G	3658	-0.9447	0.1934	0.004	1.07999e-06	ebi-a-GCST90001419	CD20- %B cell	0.00648049	23.8472
642	rs112180455	2	221466858	T	C	3658	0.3316	0.07326	0.0299	6.19598e-06	ebi-a-GCST90001419	CD20- %B cell	0.00556962	20.4766
643	rs58352426	3	154090291	A	G	3658	0.1401	0.02947	0.2246	2.07998e-06	ebi-a-GCST90001419	CD20- %B cell	0.00614041	22.588
644	rs75951284	3	187638796	T	C	3658	0.3083	0.06752	0.0316	5.11105e-06	ebi-a-GCST90001419	CD20- %B cell	0.00566722	20.8375
645	rs74786971	4	90909176	C	G	3658	0.2235	0.04952	0.0645	6.60602e-06	ebi-a-GCST90001419	CD20- %B cell	0.00553781	20.359
646	rs316122	5	93014071	C	G	3658	0.2993	0.06479	0.0372	3.971e-06	ebi-a-GCST90001419	CD20- %B cell	0.00579999	21.3285
647	rs9270911	6	32572202	T	C	3658	0.1364	0.02871	0.6083	2.10499e-06	ebi-a-GCST90001419	CD20- %B cell	0.00613263	22.5593
648	rs9477367	6	17249496	C	T	3658	-0.1917	0.04273	0.9097	7.45899e-06	ebi-a-GCST90001419	CD20- %B cell	0.00547207	20.116
649	rs111761453	7	137173666	T	G	3658	0.2453	0.05506	0.0524	8.59904e-06	ebi-a-GCST90001419	CD20- %B cell	0.00539671	19.8374
650	rs75368642	7	150969808	T	C	3658	0.2118	0.04687	0.073	6.41904e-06	ebi-a-GCST90001419	CD20- %B cell	0.00555138	20.4091
651	rs7875273	9	9023522	C	T	3658	0.1137	0.02506	0.3779	5.83002e-06	ebi-a-GCST90001419	CD20- %B cell	0.005596	20.5741
652	rs118084343	11	17687837	G	A	3658	-0.2663	0.0544	0.0547	1.02901e-06	ebi-a-GCST90001419	CD20- %B cell	0.00650826	23.9501
653	rs3885787	12	92375948	C	A	3658	0.2407	0.05303	0.9422	5.84494e-06	ebi-a-GCST90001419	CD20- %B cell	0.00560049	20.5907
654	rs4244568	15	39319915	G	T	3658	-0.1233	0.02622	0.3414	2.67399e-06	ebi-a-GCST90001419	CD20- %B cell	0.00600896	22.1016
655	rs140134875	15	80306120	A	C	3658	-1.694	0.3528	0.0011	1.639e-06	ebi-a-GCST90001419	CD20- %B cell	0.00626322	23.0426
656	rs4889373	16	81747602	G	A	3658	-0.1372	0.03051	0.7989	7.06399e-06	ebi-a-GCST90001419	CD20- %B cell	0.00549776	20.2109
657	rs2107459	16	74140113	A	C	3658	0.2021	0.04383	0.0853	4.17503e-06	ebi-a-GCST90001419	CD20- %B cell	0.00577869	21.2497
658	rs7265879	20	6103341	G	C	3658	-0.2182	0.04616	0.0778	2.35798e-06	ebi-a-GCST90001419	CD20- %B cell	0.00607141	22.3327
659	rs57840701	20	46686437	C	A	3658	0.4562	0.1004	0.015	5.65002e-06	ebi-a-GCST90001419	CD20- %B cell	0.00561248	20.6351
660	rs115156019	1	168227395	T	C	3656	-0.6197	0.1242	0.0081	6.33199e-07	ebi-a-GCST90001420	IgD- CD38br AC	0.00676342	24.8818
661	rs2792563	1	213100225	A	G	3656	-0.108	0.02437	0.5671	9.59909e-06	ebi-a-GCST90001420	IgD- CD38br AC	0.00534323	19.629
662	rs138158989	2	204476635	A	G	3656	-1.339	0.2832	0.0018	2.33099e-06	ebi-a-GCST90001420	IgD- CD38br AC	0.00607744	22.3428
663	rs114044800	2	237823477	C	G	3656	0.5637	0.1259	0.0086	7.81592e-06	ebi-a-GCST90001420	IgD- CD38br AC	0.00545335	20.0358
664	rs148362575	2	187165335	T	A	3656	2.541	0.5292	0.0008	1.64101e-06	ebi-a-GCST90001420	IgD- CD38br AC	0.00626662	23.0426
665	rs66491584	3	20980398	A	G	3656	-0.1466	0.02957	0.1991	7.43293e-07	ebi-a-GCST90001420	IgD- CD38br AC	0.00667804	24.5656
666	rs141490841	3	149265655	A	G	3656	0.3828	0.08506	0.02	6.98506e-06	ebi-a-GCST90001420	IgD- CD38br AC	0.00550919	20.2421
667	rs62353585	4	168102710	C	T	3656	0.3438	0.07709	0.0227	8.48301e-06	ebi-a-GCST90001420	IgD- CD38br AC	0.0054107	19.8782
668	rs3105149	5	36474634	T	A	3656	0.3462	0.07754	0.0239	8.27409e-06	ebi-a-GCST90001420	IgD- CD38br AC	0.00542294	19.9235
669	rs78678130	7	105792831	A	G	3656	-0.1707	0.03819	0.1076	8.03193e-06	ebi-a-GCST90001420	IgD- CD38br AC	0.00543494	19.9678
670	rs138058221	7	132571443	T	C	3656	-0.6658	0.1449	0.0068	4.47497e-06	ebi-a-GCST90001420	IgD- CD38br AC	0.00574174	21.1015
671	rs10815908	9	8537763	T	G	3656	0.2526	0.0538	0.0511	2.75797e-06	ebi-a-GCST90001420	IgD- CD38br AC	0.00599356	22.0325
672	rs912755	10	7484185	C	G	3656	-2.494	0.5255	0.9996	2.16202e-06	ebi-a-GCST90001420	IgD- CD38br AC	0.00612314	22.5118
673	rs11605946	11	19547027	A	G	3656	0.1457	0.03191	0.1637	5.15905e-06	ebi-a-GCST90001420	IgD- CD38br AC	0.00567009	20.8366
674	rs79801395	11	97756814	C	G	3656	0.1973	0.04374	0.0799	6.68606e-06	ebi-a-GCST90001420	IgD- CD38br AC	0.00553452	20.3357
675	rs478251	11	127827727	C	A	3656	0.1689	0.03431	0.1332	8.85503e-07	ebi-a-GCST90001420	IgD- CD38br AC	0.0065848	24.2203
676	rs147319637	11	111211623	A	G	3656	-0.5657	0.1224	0.0094	3.92401e-06	ebi-a-GCST90001420	IgD- CD38br AC	0.00580862	21.3487
677	rs11609248	12	14317207	G	A	3656	-0.1355	0.03014	0.1916	7.11295e-06	ebi-a-GCST90001420	IgD- CD38br AC	0.00549783	20.2001
678	rs17037450	12	106098314	A	G	3656	-0.3311	0.07236	0.0264	4.90501e-06	ebi-a-GCST90001420	IgD- CD38br AC	0.00569423	20.9259
679	rs2075365	12	31092966	A	G	3656	-0.1142	0.02477	0.6518	4.14801e-06	ebi-a-GCST90001420	IgD- CD38br AC	0.00578038	21.2443
680	rs74011406	15	47631034	A	G	3656	0.1928	0.04113	0.093	2.869e-06	ebi-a-GCST90001420	IgD- CD38br AC	0.00597431	21.9613
681	rs72834736	16	81821361	C	G	3656	0.3465	0.07762	0.0248	8.30501e-06	ebi-a-GCST90001420	IgD- CD38br AC	0.00542116	19.9169
682	rs6712095	2	205623497	T	G	3657	0.3592	0.07943	0.0246	6.32499e-06	ebi-a-GCST90001421	CD20- AC	0.00556105	20.4393
683	rs57641238	2	75536553	C	G	3657	-0.1546	0.02937	0.2252	1.47999e-07	ebi-a-GCST90001421	CD20- AC	0.00751983	27.6932
684	rs34625183	3	146097919	T	C	3657	-0.1694	0.03789	0.1154	8.03397e-06	ebi-a-GCST90001421	CD20- AC	0.00543607	19.9774
685	rs36123742	3	133253719	T	A	3657	0.1193	0.02587	0.6555	4.11396e-06	ebi-a-GCST90001421	CD20- AC	0.00578156	21.2545
686	rs74786971	4	90909176	C	G	3657	0.2348	0.04935	0.0645	2.031e-06	ebi-a-GCST90001421	CD20- AC	0.00615201	22.6248
687	rs116699251	5	142419461	A	G	3657	-0.2732	0.05861	0.0446	3.24399e-06	ebi-a-GCST90001421	CD20- AC	0.00590636	21.716
688	rs41494	5	9688280	T	A	3657	1.728	0.3819	0.999	6.26397e-06	ebi-a-GCST90001421	CD20- AC	0.00556722	20.4621
689	rs7773849	6	128553518	G	A	3657	1.508	0.2808	0.0018	8.31209e-08	ebi-a-GCST90001421	CD20- AC	0.00782478	28.8251
690	rs9273241	6	32614025	T	C	3657	0.177	0.03455	0.5975	3.17001e-07	ebi-a-GCST90001421	CD20- AC	0.00712557	26.2309
691	rs2102662	7	56828069	A	G	3657	0.1274	0.02877	0.7447	9.77507e-06	ebi-a-GCST90001421	CD20- AC	0.00533349	19.5984
692	rs111761453	7	137173666	T	G	3657	0.249	0.05482	0.0524	5.77006e-06	ebi-a-GCST90001421	CD20- AC	0.00560987	20.6197
693	rs38182	7	15900650	T	C	3657	-0.1541	0.03305	0.1693	3.21203e-06	ebi-a-GCST90001421	CD20- AC	0.00590967	21.7283
694	rs6586822	8	19139514	C	T	3657	-0.1182	0.02568	0.6508	4.34901e-06	ebi-a-GCST90001421	CD20- AC	0.00575985	21.1742
695	rs6482467	10	25320223	G	A	3657	-0.1128	0.02546	0.3646	9.72098e-06	ebi-a-GCST90001421	CD20- AC	0.0053389	19.6184
696	rs16936840	11	19531128	T	C	3657	0.1881	0.04049	0.102	3.49897e-06	ebi-a-GCST90001421	CD20- AC	0.0058668	21.5697
697	rs2212443	11	88131197	G	T	3657	-0.1412	0.03117	0.8048	6.07799e-06	ebi-a-GCST90001421	CD20- AC	0.00558008	20.5096
698	rs12146943	13	21076875	A	G	3657	-0.1127	0.02495	0.3704	6.50594e-06	ebi-a-GCST90001421	CD20- AC	0.00554837	20.3924
699	rs77553819	13	24882401	C	G	3657	-0.1249	0.0269	0.2863	3.51901e-06	ebi-a-GCST90001421	CD20- AC	0.00586061	21.5468
700	rs71431666	14	95266847	C	G	3657	-0.1932	0.04158	0.0946	3.49398e-06	ebi-a-GCST90001421	CD20- AC	0.005869	21.5778
701	rs252298	16	29232967	A	G	3657	0.1091	0.02419	0.5643	6.60998e-06	ebi-a-GCST90001421	CD20- AC	0.00553151	20.3301
702	rs56736306	16	87840577	G	C	3657	-0.1465	0.03231	0.1719	5.91602e-06	ebi-a-GCST90001421	CD20- AC	0.00559038	20.5477
703	rs2637364	17	32078878	C	T	3657	-0.1164	0.02513	0.6221	3.75301e-06	ebi-a-GCST90001421	CD20- AC	0.00583251	21.4429
704	rs6029245	20	39267990	C	T	3657	0.3071	0.06585	0.0358	3.23102e-06	ebi-a-GCST90001421	CD20- AC	0.00591218	21.7375
705	rs6052993	20	4944838	G	C	3657	-0.1123	0.0246	0.4371	5.17095e-06	ebi-a-GCST90001421	CD20- AC	0.00566626	20.8282
706	rs6008703	22	48837650	C	G	3657	-0.1147	0.02589	0.3131	9.67409e-06	ebi-a-GCST90001421	CD20- AC	0.00533842	19.6167
707	rs75839951	2	34491589	G	T	3659	-0.2476	0.05192	0.0585	1.92801e-06	ebi-a-GCST90001422	CD20- CD38- %B cell	0.00617701	22.7297
708	rs4832496	2	17752538	A	G	3659	0.127	0.02814	0.236	6.54305e-06	ebi-a-GCST90001422	CD20- CD38- %B cell	0.00553587	20.3574
709	rs141595421	3	63492195	G	T	3659	-0.4902	0.11	0.0127	8.62303e-06	ebi-a-GCST90001422	CD20- CD38- %B cell	0.00539819	19.8483
710	rs396692	4	163553861	A	G	3659	0.1157	0.02552	0.6682	5.99998e-06	ebi-a-GCST90001422	CD20- CD38- %B cell	0.00558612	20.5432
711	rs182720746	4	113092883	T	C	3659	0.6255	0.1314	0.0089	2.014e-06	ebi-a-GCST90001422	CD20- CD38- %B cell	0.00615489	22.6478
712	rs2215848	4	25065221	A	G	3659	0.524	0.1121	0.0118	3.06902e-06	ebi-a-GCST90001422	CD20- CD38- %B cell	0.00593613	21.8381
713	rs62311900	4	74145187	T	C	3659	-0.1398	0.03159	0.1735	9.85598e-06	ebi-a-GCST90001422	CD20- CD38- %B cell	0.00532395	19.5739
714	rs2339996	5	173070505	A	G	3659	-0.1471	0.0287	0.7803	3.11602e-07	ebi-a-GCST90001422	CD20- CD38- %B cell	0.0071284	26.2557
715	rs13176237	5	42353044	G	A	3659	0.2113	0.04756	0.0696	9.12494e-06	ebi-a-GCST90001422	CD20- CD38- %B cell	0.00536558	19.7278
716	rs72492305	6	32509333	T	C	3659	0.2125	0.04192	0.6663	4.18803e-07	ebi-a-GCST90001422	CD20- CD38- %B cell	0.00697387	25.6825
717	rs56284619	6	90013983	T	C	3659	0.1557	0.03428	0.1469	5.72005e-06	ebi-a-GCST90001422	CD20- CD38- %B cell	0.0056065	20.6186
718	rs10988372	9	132193568	C	G	3659	0.1351	0.02998	0.2044	6.77002e-06	ebi-a-GCST90001422	CD20- CD38- %B cell	0.00551927	20.296
719	rs118073973	9	19948908	A	T	3659	0.2799	0.06148	0.0402	5.45306e-06	ebi-a-GCST90001422	CD20- CD38- %B cell	0.00563278	20.7157
720	rs72652459	9	22099416	T	C	3659	-1.505	0.3389	0.0012	9.20005e-06	ebi-a-GCST90001422	CD20- CD38- %B cell	0.00536084	19.7103
721	rs55767134	10	17048435	C	G	3659	-0.1463	0.03122	0.1838	2.90202e-06	ebi-a-GCST90001422	CD20- CD38- %B cell	0.00596571	21.9475
722	rs34666228	11	123385425	T	G	3659	0.1355	0.02809	0.2346	1.45902e-06	ebi-a-GCST90001422	CD20- CD38- %B cell	0.00631916	23.2561
723	rs78301150	12	82233392	A	G	3659	-1.069	0.2213	0.0033	1.42099e-06	ebi-a-GCST90001422	CD20- CD38- %B cell	0.00633679	23.3214
724	rs55897487	12	261706	T	C	3659	-1.342	0.2897	0.0016	3.73104e-06	ebi-a-GCST90001422	CD20- CD38- %B cell	0.0058305	21.4472
725	rs117308259	14	31993501	C	T	3659	-0.8348	0.1494	0.0066	2.48199e-08	ebi-a-GCST90001422	CD20- CD38- %B cell	0.00846079	31.2051
726	rs17099538	14	33254318	C	T	3659	-0.2409	0.05156	0.0559	3.093e-06	ebi-a-GCST90001422	CD20- CD38- %B cell	0.00593065	21.8178
727	rs77911577	14	28669022	C	A	3659	-0.2551	0.05732	0.05	8.78598e-06	ebi-a-GCST90001422	CD20- CD38- %B cell	0.00538396	19.7957
728	rs2113943	15	60895636	G	A	3659	0.1278	0.02875	0.2288	9.10395e-06	ebi-a-GCST90001422	CD20- CD38- %B cell	0.00537136	19.7492
729	rs35639639	16	5488091	C	T	3659	0.1332	0.0299	0.2062	8.60399e-06	ebi-a-GCST90001422	CD20- CD38- %B cell	0.00539454	19.8348
730	rs16955339	17	52971060	T	G	3659	0.293	0.06221	0.0377	2.56803e-06	ebi-a-GCST90001422	CD20- CD38- %B cell	0.00602598	22.1706
731	rs36071180	20	765164	A	G	3659	0.1488	0.03329	0.1596	8.077e-06	ebi-a-GCST90001422	CD20- CD38- %B cell	0.00543064	19.9683
732	rs6125184	20	46576714	A	G	3659	-0.1186	0.02463	0.5914	1.547e-06	ebi-a-GCST90001422	CD20- CD38- %B cell	0.00629702	23.1741
733	rs182720746	4	113092883	T	C	3658	0.6026	0.1323	0.0089	5.38096e-06	ebi-a-GCST90001423	CD20- CD38- AC	0.00563948	20.7349
734	rs62311900	4	74145187	T	C	3658	-0.1537	0.03175	0.1736	1.33801e-06	ebi-a-GCST90001423	CD20- CD38- AC	0.00636566	23.4219
735	rs2339996	5	173070505	A	G	3658	-0.1438	0.02887	0.7802	6.60496e-07	ebi-a-GCST90001423	CD20- CD38- AC	0.00673666	24.7963
736	rs72492305	6	32509333	T	C	3658	0.2112	0.04169	0.6662	4.25402e-07	ebi-a-GCST90001423	CD20- CD38- AC	0.00696697	25.65
737	rs6906886	6	85038851	A	T	3658	0.1893	0.04063	0.903	3.29299e-06	ebi-a-GCST90001423	CD20- CD38- AC	0.00589922	21.6955
738	rs11203884	8	17516564	T	C	3658	-0.1548	0.03269	0.1643	2.26898e-06	ebi-a-GCST90001423	CD20- CD38- AC	0.00609276	22.4117
739	rs10988372	9	132193568	C	G	3658	0.139	0.03012	0.2045	4.08602e-06	ebi-a-GCST90001423	CD20- CD38- AC	0.00578835	21.2854
740	rs118073973	9	19948908	A	T	3658	0.2899	0.06184	0.0402	2.87303e-06	ebi-a-GCST90001423	CD20- CD38- AC	0.0059719	21.9644
741	rs75609575	11	97639659	A	G	3658	-0.3072	0.06608	0.0349	3.45096e-06	ebi-a-GCST90001423	CD20- CD38- AC	0.00587354	21.6006
742	rs308820	11	88142031	C	T	3658	-0.1305	0.02844	0.7571	4.63095e-06	ebi-a-GCST90001423	CD20- CD38- AC	0.00572302	21.0438
743	rs61906277	11	123384801	G	A	3658	0.1435	0.02825	0.2347	3.99098e-07	ebi-a-GCST90001423	CD20- CD38- AC	0.00700439	25.7887
744	rs117308259	14	31993501	C	T	3658	-0.6917	0.1504	0.0066	4.39896e-06	ebi-a-GCST90001423	CD20- CD38- AC	0.005749	21.1399
745	rs16955339	17	52971060	T	G	3658	0.3095	0.06249	0.0377	7.67397e-07	ebi-a-GCST90001423	CD20- CD38- AC	0.00666122	24.5167
746	rs77510701	18	34838106	A	C	3658	-0.2548	0.05651	0.0484	6.74e-06	ebi-a-GCST90001423	CD20- CD38- AC	0.0055271	20.3194
747	rs80339814	19	53396009	C	T	3658	-0.2131	0.04766	0.0794	8.02306e-06	ebi-a-GCST90001423	CD20- CD38- AC	0.00543561	19.9812
748	rs6125184	20	46576714	A	G	3658	-0.1099	0.02479	0.5914	9.59599e-06	ebi-a-GCST90001423	CD20- CD38- AC	0.00534406	19.6429
749	rs36071180	20	765164	A	G	3658	0.1498	0.03344	0.1597	7.69892e-06	ebi-a-GCST90001423	CD20- CD38- AC	0.00545596	20.0564
750	rs143109147	1	40387371	C	T	3657	2.746	0.5892	0.0004	3.27198e-06	ebi-a-GCST90001424	IgD+ %Lymphocyte	0.00590444	21.7089
751	rs16837671	2	206655953	G	T	3657	-0.2827	0.05702	0.0494	7.43207e-07	ebi-a-GCST90001424	IgD+ %Lymphocyte	0.00667672	24.5674
752	rs141070091	4	46715880	T	G	3657	0.614	0.1364	0.0081	6.96803e-06	ebi-a-GCST90001424	IgD+ %Lymphocyte	0.0055104	20.2521
753	rs76845048	5	115785493	C	A	3657	-0.3021	0.06594	0.0357	4.76299e-06	ebi-a-GCST90001424	IgD+ %Lymphocyte	0.00570681	20.9781
754	rs4361609	6	31240635	C	G	3657	-0.2101	0.04223	0.1131	6.78297e-07	ebi-a-GCST90001424	IgD+ %Lymphocyte	0.00672288	24.7384
755	rs73078428	7	20106029	A	T	3657	-0.1651	0.03606	0.1318	4.854e-06	ebi-a-GCST90001424	IgD+ %Lymphocyte	0.00569948	20.951
756	rs111830700	7	121332400	A	G	3657	0.2879	0.06309	0.0377	5.202e-06	ebi-a-GCST90001424	IgD+ %Lymphocyte	0.00566202	20.8125
757	rs34910780	7	77469688	T	A	3657	-0.2739	0.05642	0.0481	1.25101e-06	ebi-a-GCST90001424	IgD+ %Lymphocyte	0.00640329	23.5548
758	rs2395904	8	130617819	G	T	3657	-0.1285	0.02712	0.2657	2.243e-06	ebi-a-GCST90001424	IgD+ %Lymphocyte	0.0061016	22.4383
759	rs533239981	8	75515052	C	G	3657	0.2839	0.06355	0.0387	8.16e-06	ebi-a-GCST90001424	IgD+ %Lymphocyte	0.00542764	19.9463
760	rs1977295	10	7188484	A	G	3657	0.1101	0.02357	0.5273	3.11401e-06	ebi-a-GCST90001424	IgD+ %Lymphocyte	0.00593126	21.8081
761	rs75319860	12	110312229	C	T	3657	0.3546	0.0787	0.0249	6.84101e-06	ebi-a-GCST90001424	IgD+ %Lymphocyte	0.00552076	20.2904
762	rs116906133	13	100023905	G	A	3657	-1.032	0.2178	0.0037	2.22398e-06	ebi-a-GCST90001424	IgD+ %Lymphocyte	0.00610184	22.4391
763	rs12874404	13	108993494	G	A	3657	0.1898	0.02599	0.3257	3.43084e-13	ebi-a-GCST90001424	IgD+ %Lymphocyte	0.0143737	53.3018
764	rs2402519	14	95373465	C	G	3657	0.1596	0.03359	0.1523	2.10402e-06	ebi-a-GCST90001424	IgD+ %Lymphocyte	0.00613547	22.5636
765	rs11657531	17	2731370	T	C	3657	-0.1468	0.0236	0.4882	5.52497e-10	ebi-a-GCST90001424	IgD+ %Lymphocyte	0.0104697	38.6715
766	rs12939565	17	38038389	T	A	3657	-0.142	0.02747	0.4267	2.45499e-07	ebi-a-GCST90001424	IgD+ %Lymphocyte	0.00725392	26.7068
767	rs75956343	17	70210257	G	A	3657	-0.2576	0.05786	0.0469	8.75407e-06	ebi-a-GCST90001424	IgD+ %Lymphocyte	0.00539091	19.8106
768	rs55658072	19	14873284	G	A	3657	0.1165	0.02499	0.6218	3.23601e-06	ebi-a-GCST90001424	IgD+ %Lymphocyte	0.00590774	21.7211
769	rs6131010	20	44724305	G	A	3657	-0.1212	0.02568	0.6172	2.47098e-06	ebi-a-GCST90001424	IgD+ %Lymphocyte	0.00605415	22.2627
770	rs970081	1	213101844	A	G	3656	-0.1191	0.02482	0.6517	1.64801e-06	ebi-a-GCST90001425	IgD- CD38br %lymphocyte	0.00625874	23.0135
771	rs78196740	1	63802723	C	T	3656	0.192	0.04079	0.0929	2.59998e-06	ebi-a-GCST90001425	IgD- CD38br %lymphocyte	0.00602372	22.1441
772	rs148362575	2	187165335	T	A	3656	2.567	0.5384	0.0008	1.93299e-06	ebi-a-GCST90001425	IgD- CD38br %lymphocyte	0.00617936	22.7198
773	rs62160934	2	136941539	A	T	3656	0.1297	0.02865	0.2133	6.13098e-06	ebi-a-GCST90001425	IgD- CD38br %lymphocyte	0.00557438	20.483
774	rs138158989	2	204476635	A	G	3656	-1.324	0.2808	0.0018	2.49799e-06	ebi-a-GCST90001425	IgD- CD38br %lymphocyte	0.00604425	22.22
775	rs66491584	3	20980398	A	G	3656	-0.1404	0.02948	0.1991	1.97702e-06	ebi-a-GCST90001425	IgD- CD38br %lymphocyte	0.00616577	22.6695
776	rs116540222	3	117331256	T	C	3656	1.619	0.361	0.0011	7.48204e-06	ebi-a-GCST90001425	IgD- CD38br %lymphocyte	0.0054713	20.1021
777	rs79812543	3	157649504	A	G	3656	0.3801	0.08244	0.0197	4.16198e-06	ebi-a-GCST90001425	IgD- CD38br %lymphocyte	0.0057809	21.2462
778	rs151009998	3	11712287	A	G	3656	0.2925	0.06183	0.0379	2.32498e-06	ebi-a-GCST90001425	IgD- CD38br %lymphocyte	0.0060841	22.3674
779	rs11938966	4	55386841	A	C	3656	0.3028	0.06821	0.0294	9.29309e-06	ebi-a-GCST90001425	IgD- CD38br %lymphocyte	0.00536136	19.696
780	rs114428590	4	61089291	A	T	3656	-0.6902	0.1551	0.0059	8.88608e-06	ebi-a-GCST90001425	IgD- CD38br %lymphocyte	0.00538734	19.792
781	rs79264549	5	89585751	A	C	3656	1.582	0.3557	0.001	8.95901e-06	ebi-a-GCST90001425	IgD- CD38br %lymphocyte	0.0053814	19.77
782	rs6554754	5	1297258	C	T	3656	0.1238	0.0273	0.7503	5.91902e-06	ebi-a-GCST90001425	IgD- CD38br %lymphocyte	0.00559337	20.5531
783	rs139101653	6	31274174	T	C	3656	-0.4998	0.1122	0.0129	8.62303e-06	ebi-a-GCST90001425	IgD- CD38br %lymphocyte	0.00539821	19.8321
784	rs76624801	6	41935797	C	A	3656	-2.09	0.45	0.0007	3.53199e-06	ebi-a-GCST90001425	IgD- CD38br %lymphocyte	0.00586552	21.5591
785	rs187459109	6	40333488	A	G	3656	-1.987	0.4026	0.0008	8.31706e-07	ebi-a-GCST90001425	IgD- CD38br %lymphocyte	0.00661848	24.345
786	rs75346886	7	127285830	T	G	3656	0.3296	0.06986	0.0294	2.48199e-06	ebi-a-GCST90001425	IgD- CD38br %lymphocyte	0.00605166	22.2474
787	rs138058221	7	132571443	T	C	3656	-0.6459	0.1447	0.0068	8.25791e-06	ebi-a-GCST90001425	IgD- CD38br %lymphocyte	0.00542034	19.9139
788	rs148377259	7	106306631	C	T	3656	-0.311	0.06449	0.0341	1.47001e-06	ebi-a-GCST90001425	IgD- CD38br %lymphocyte	0.00632086	23.2433
789	rs12340211	9	8531036	G	C	3656	0.2558	0.05361	0.0518	1.907e-06	ebi-a-GCST90001425	IgD- CD38br %lymphocyte	0.00618881	22.7547
790	rs113087021	11	97765784	A	T	3656	0.1975	0.04432	0.0766	8.62204e-06	ebi-a-GCST90001425	IgD- CD38br %lymphocyte	0.00540227	19.8471
791	rs478251	11	127827727	C	A	3656	0.1561	0.03419	0.1332	5.11399e-06	ebi-a-GCST90001425	IgD- CD38br %lymphocyte	0.00566934	20.8339
792	rs6488283	12	10496783	G	A	3656	-0.1069	0.02367	0.4229	6.50504e-06	ebi-a-GCST90001425	IgD- CD38br %lymphocyte	0.005548	20.3855
793	rs7294591	12	52932031	T	C	3656	0.1168	0.02391	0.5412	1.086e-06	ebi-a-GCST90001425	IgD- CD38br %lymphocyte	0.00648477	23.85
794	rs11609248	12	14317207	G	A	3656	-0.1438	0.02996	0.1916	1.64801e-06	ebi-a-GCST90001425	IgD- CD38br %lymphocyte	0.00626181	23.0248
795	rs17037450	12	106098314	A	G	3656	-0.3233	0.07216	0.0264	7.68104e-06	ebi-a-GCST90001425	IgD- CD38br %lymphocyte	0.00546052	20.0623
796	rs72686093	14	22129890	T	C	3656	0.2941	0.06126	0.0382	1.64101e-06	ebi-a-GCST90001425	IgD- CD38br %lymphocyte	0.0062647	23.0355
797	rs2627305	15	74539114	A	G	3656	-0.1167	0.02595	0.2986	7.14908e-06	ebi-a-GCST90001425	IgD- CD38br %lymphocyte	0.0055013	20.2129
798	rs4785074	16	59885737	T	C	3656	-0.1289	0.02471	0.635	1.91898e-07	ebi-a-GCST90001425	IgD- CD38br %lymphocyte	0.00738811	27.1971
799	rs72834736	16	81821361	C	G	3656	0.3562	0.07723	0.0248	4.11604e-06	ebi-a-GCST90001425	IgD- CD38br %lymphocyte	0.00578482	21.2607
800	rs76348547	22	31013921	T	G	3656	0.3941	0.0823	0.0207	1.74699e-06	ebi-a-GCST90001425	IgD- CD38br %lymphocyte	0.00623292	22.9179
801	rs500586	1	41075209	T	C	3656	-0.1164	0.02625	0.7061	9.54707e-06	ebi-a-GCST90001426	IgD- CD38dim %lymphocyte	0.00534948	19.6521
802	rs72691171	1	119873920	T	A	3656	0.556	0.1242	0.0105	7.79902e-06	ebi-a-GCST90001426	IgD- CD38dim %lymphocyte	0.00545163	20.0294
803	rs143785715	1	19500582	T	C	3656	1.034	0.2251	0.0027	4.55302e-06	ebi-a-GCST90001426	IgD- CD38dim %lymphocyte	0.00573832	21.0888
804	rs10922490	1	89286072	C	T	3656	0.516	0.1044	0.0164	8.15793e-07	ebi-a-GCST90001426	IgD- CD38dim %lymphocyte	0.00663743	24.4152
805	rs11687597	2	136926146	G	A	3656	0.1644	0.03007	0.2069	4.86004e-08	ebi-a-GCST90001426	IgD- CD38dim %lymphocyte	0.0081095	29.8744
806	rs7595246	2	238554657	C	T	3656	0.1571	0.03041	0.1893	2.509e-07	ebi-a-GCST90001426	IgD- CD38dim %lymphocyte	0.00724694	26.6736
807	rs71612685	4	100279851	G	A	3656	0.5092	0.1088	0.0126	2.94002e-06	ebi-a-GCST90001426	IgD- CD38dim %lymphocyte	0.00595551	21.8918
808	rs1867929	4	1628280	A	C	3656	0.1691	0.03822	0.1104	9.93002e-06	ebi-a-GCST90001426	IgD- CD38dim %lymphocyte	0.00532575	19.5645
809	rs114839471	5	89545035	G	A	3656	2.925	0.6491	0.0005	6.80707e-06	ebi-a-GCST90001426	IgD- CD38dim %lymphocyte	0.00552353	20.2951
810	rs17405603	5	144608340	T	A	3656	-0.1275	0.02694	0.2842	2.27898e-06	ebi-a-GCST90001426	IgD- CD38dim %lymphocyte	0.00608929	22.3866
811	rs146936090	6	41401285	T	C	3656	1.843	0.3841	0.0008	1.66498e-06	ebi-a-GCST90001426	IgD- CD38dim %lymphocyte	0.00625791	23.0104
812	rs6972846	7	22048853	T	G	3656	-0.1185	0.02475	0.3885	1.736e-06	ebi-a-GCST90001426	IgD- CD38dim %lymphocyte	0.00623111	22.9112
813	rs78027513	7	154618679	T	G	3656	0.2746	0.05995	0.0414	4.77595e-06	ebi-a-GCST90001426	IgD- CD38dim %lymphocyte	0.00570599	20.9694
814	rs7840395	8	144984956	G	A	3656	-0.1408	0.02438	0.5715	8.25296e-09	ebi-a-GCST90001426	IgD- CD38dim %lymphocyte	0.0090404	33.335
815	rs2137277	8	40734662	G	A	3656	0.1383	0.03071	0.1882	6.89096e-06	ebi-a-GCST90001426	IgD- CD38dim %lymphocyte	0.00551666	20.2697
816	rs72816858	10	22940992	C	G	3656	0.4384	0.09254	0.0172	2.24099e-06	ebi-a-GCST90001426	IgD- CD38dim %lymphocyte	0.00610124	22.4308
817	rs12298227	12	54786414	C	T	3656	-0.2055	0.04122	0.1013	6.51193e-07	ebi-a-GCST90001426	IgD- CD38dim %lymphocyte	0.00675241	24.8411
818	rs593370	12	53022961	T	C	3656	-0.1218	0.02694	0.7001	6.31495e-06	ebi-a-GCST90001426	IgD- CD38dim %lymphocyte	0.00555996	20.4297
819	rs9520836	13	108957063	G	A	3656	0.1281	0.02404	0.5044	1.05201e-07	ebi-a-GCST90001426	IgD- CD38dim %lymphocyte	0.00770661	28.3786
820	rs118086652	15	76646870	G	A	3656	0.38	0.08281	0.0213	4.61095e-06	ebi-a-GCST90001426	IgD- CD38dim %lymphocyte	0.00572666	21.0457
821	rs11653761	17	2716535	T	G	3656	-0.1257	0.02411	0.592	1.93201e-07	ebi-a-GCST90001426	IgD- CD38dim %lymphocyte	0.00737994	27.1668
822	rs145744014	18	61418402	T	C	3656	0.4981	0.1104	0.0116	6.63804e-06	ebi-a-GCST90001426	IgD- CD38dim %lymphocyte	0.00553704	20.345
823	rs652344	19	36290177	C	T	3656	-0.1194	0.02653	0.2946	7.05196e-06	ebi-a-GCST90001426	IgD- CD38dim %lymphocyte	0.00550971	20.244
824	rs2328245	20	18194427	T	C	3656	0.1091	0.02407	0.5678	6.04004e-06	ebi-a-GCST90001426	IgD- CD38dim %lymphocyte	0.00558801	20.5333
825	rs134927	22	27421843	T	C	3656	0.3766	0.08299	0.0215	5.86206e-06	ebi-a-GCST90001426	IgD- CD38dim %lymphocyte	0.00560097	20.5812
826	rs61790670	1	84127219	A	C	3656	0.1517	0.02904	0.23	1.83802e-07	ebi-a-GCST90001427	IgD- CD38- %lymphocyte	0.0074087	27.2735
827	rs116661843	1	178417994	A	G	3656	-0.2855	0.06453	0.0387	9.94695e-06	ebi-a-GCST90001427	IgD- CD38- %lymphocyte	0.00532554	19.5637
828	rs12128328	1	59700800	C	T	3656	0.1428	0.0306	0.2113	3.17497e-06	ebi-a-GCST90001427	IgD- CD38- %lymphocyte	0.00592145	21.7659
829	rs12624265	2	119468602	G	A	3656	0.1358	0.03024	0.2082	7.36902e-06	ebi-a-GCST90001427	IgD- CD38- %lymphocyte	0.00548581	20.1557
830	rs12992631	2	232313158	T	C	3656	-0.1296	0.02879	0.2408	6.93905e-06	ebi-a-GCST90001427	IgD- CD38- %lymphocyte	0.00551214	20.253
831	rs2084194	2	47117185	A	G	3656	-0.1193	0.02656	0.677	7.21905e-06	ebi-a-GCST90001427	IgD- CD38- %lymphocyte	0.00548818	20.1645
832	rs6723786	2	238550072	G	A	3656	0.1403	0.02729	0.2924	2.84302e-07	ebi-a-GCST90001427	IgD- CD38- %lymphocyte	0.00717751	26.4162
833	rs114551034	2	66709035	A	G	3656	-0.2723	0.05703	0.0509	1.86698e-06	ebi-a-GCST90001427	IgD- CD38- %lymphocyte	0.00619702	22.7851
834	rs75524570	3	191905058	C	T	3656	0.2178	0.04807	0.0673	6.07198e-06	ebi-a-GCST90001427	IgD- CD38- %lymphocyte	0.0055838	20.5178
835	rs150378941	4	133090875	C	G	3656	-0.853	0.1886	0.0045	6.27004e-06	ebi-a-GCST90001427	IgD- CD38- %lymphocyte	0.00556398	20.4445
836	rs72942964	4	134727496	T	C	3656	-1.231	0.2689	0.0021	4.85601e-06	ebi-a-GCST90001427	IgD- CD38- %lymphocyte	0.00569962	20.9458
837	rs7676571	4	56547047	T	C	3656	0.1731	0.0383	0.8835	6.40796e-06	ebi-a-GCST90001427	IgD- CD38- %lymphocyte	0.00555611	20.4154
838	rs4697617	4	25771115	A	G	3656	0.1211	0.02714	0.7103	8.36508e-06	ebi-a-GCST90001427	IgD- CD38- %lymphocyte	0.00541631	19.899
839	rs72711540	4	186920475	C	G	3656	-0.165	0.03688	0.1325	7.97003e-06	ebi-a-GCST90001427	IgD- CD38- %lymphocyte	0.00544513	20.0055
840	rs17405603	5	144608340	T	A	3656	-0.1322	0.0277	0.2842	1.88599e-06	ebi-a-GCST90001427	IgD- CD38- %lymphocyte	0.00619156	22.7649
841	rs144625305	7	7871676	T	C	3656	0.617	0.1366	0.0086	6.49696e-06	ebi-a-GCST90001427	IgD- CD38- %lymphocyte	0.0055494	20.3907
842	rs11777835	8	144986103	C	T	3656	-0.1246	0.02505	0.5715	6.83392e-07	ebi-a-GCST90001427	IgD- CD38- %lymphocyte	0.0067218	24.7277
843	rs190799514	8	55620993	C	T	3656	0.391	0.07669	0.0272	3.59104e-07	ebi-a-GCST90001427	IgD- CD38- %lymphocyte	0.00705981	25.98
844	rs75116337	8	55914981	C	T	3656	0.3985	0.08792	0.0208	5.99805e-06	ebi-a-GCST90001427	IgD- CD38- %lymphocyte	0.00558781	20.5326
845	rs814418	8	9936753	T	C	3656	0.204	0.04436	0.0907	4.40099e-06	ebi-a-GCST90001427	IgD- CD38- %lymphocyte	0.0057513	21.1368
846	rs4756916	11	12544361	C	T	3656	-0.1119	0.02508	0.5685	8.39499e-06	ebi-a-GCST90001427	IgD- CD38- %lymphocyte	0.00541553	19.8961
847	rs17234595	11	23667143	A	G	3656	-0.3825	0.08604	0.0207	9.0261e-06	ebi-a-GCST90001427	IgD- CD38- %lymphocyte	0.00537668	19.7526
848	rs12426629	12	54797571	G	C	3656	-0.1952	0.04268	0.0989	4.95199e-06	ebi-a-GCST90001427	IgD- CD38- %lymphocyte	0.00568888	20.9061
849	rs9514859	13	109144845	C	G	3656	0.1207	0.025	0.4402	1.43999e-06	ebi-a-GCST90001427	IgD- CD38- %lymphocyte	0.00633531	23.2968
850	rs12874404	13	108993494	G	A	3656	0.1408	0.02668	0.3256	1.378e-07	ebi-a-GCST90001427	IgD- CD38- %lymphocyte	0.00756017	27.8353
851	rs4474666	16	85313662	A	G	3656	0.1116	0.02456	0.5167	5.63404e-06	ebi-a-GCST90001427	IgD- CD38- %lymphocyte	0.0056159	20.6364
852	rs11653761	17	2716535	T	G	3656	-0.1169	0.0249	0.592	2.77997e-06	ebi-a-GCST90001427	IgD- CD38- %lymphocyte	0.00599258	22.0289
853	rs34157595	17	49200947	C	T	3656	-0.1195	0.02696	0.3155	9.61192e-06	ebi-a-GCST90001427	IgD- CD38- %lymphocyte	0.00534518	19.6362
854	rs7236090	18	60947111	C	T	3656	0.1163	0.02497	0.5922	3.33096e-06	ebi-a-GCST90001427	IgD- CD38- %lymphocyte	0.00589857	21.6813
855	rs77741094	21	42362418	G	C	3656	-0.5436	0.1119	0.0126	1.24e-06	ebi-a-GCST90001427	IgD- CD38- %lymphocyte	0.00641355	23.5864
856	rs112904733	1	214958496	T	G	3657	0.1953	0.04221	0.0956	3.85496e-06	ebi-a-GCST90001428	IgD- CD38dim %B cell	0.00581988	21.3962
857	rs143109147	1	40387371	C	T	3657	-2.636	0.5937	0.0004	9.30593e-06	ebi-a-GCST90001428	IgD- CD38dim %B cell	0.00536163	19.7024
858	rs12118242	1	232094153	T	C	3657	-0.7345	0.1635	0.0055	7.23003e-06	ebi-a-GCST90001428	IgD- CD38dim %B cell	0.00548824	20.1702
859	rs9424499	1	233050029	C	G	3657	-0.5857	0.1138	0.0109	2.81002e-07	ebi-a-GCST90001428	IgD- CD38dim %B cell	0.00719129	26.4745
860	rs16832731	2	136864703	A	G	3657	0.1484	0.03147	0.1987	2.48599e-06	ebi-a-GCST90001428	IgD- CD38dim %B cell	0.00604389	22.2247
861	rs138919897	3	106834795	G	A	3657	-1.341	0.296	0.0019	6.05703e-06	ebi-a-GCST90001428	IgD- CD38dim %B cell	0.00558108	20.5133
862	rs73205209	3	106275239	C	T	3657	0.3323	0.07083	0.0334	2.81799e-06	ebi-a-GCST90001428	IgD- CD38dim %B cell	0.00598267	21.9983
863	rs111854570	3	8695105	A	G	3657	-0.2872	0.06245	0.0388	4.40697e-06	ebi-a-GCST90001428	IgD- CD38dim %B cell	0.00575009	21.1381
864	rs114839471	5	89545035	G	A	3657	3.03	0.6695	0.0005	6.21799e-06	ebi-a-GCST90001428	IgD- CD38dim %B cell	0.00556972	20.4714
865	rs17405749	5	144609363	T	C	3657	-0.1389	0.02884	0.2374	1.51098e-06	ebi-a-GCST90001428	IgD- CD38dim %B cell	0.00630294	23.1834
866	rs80088375	5	11638274	T	C	3657	-0.3593	0.07955	0.0247	6.50205e-06	ebi-a-GCST90001428	IgD- CD38dim %B cell	0.00554745	20.389
867	rs75273600	6	125594743	A	G	3657	0.6398	0.1253	0.0093	3.46497e-07	ebi-a-GCST90001428	IgD- CD38dim %B cell	0.00707907	26.0585
868	rs849133	7	28192280	T	C	3657	-0.1154	0.02601	0.5576	9.41499e-06	ebi-a-GCST90001428	IgD- CD38dim %B cell	0.00535395	19.674
869	rs146267894	9	75147206	T	C	3657	-0.4565	0.1023	0.0148	8.36296e-06	ebi-a-GCST90001428	IgD- CD38dim %B cell	0.0054156	19.9018
870	rs2397752	10	132983821	T	C	3657	-0.136	0.02815	0.248	1.41101e-06	ebi-a-GCST90001428	IgD- CD38dim %B cell	0.0063421	23.3283
871	rs117987395	10	10573290	G	T	3657	-0.246	0.05509	0.0524	8.23209e-06	ebi-a-GCST90001428	IgD- CD38dim %B cell	0.00542298	19.9291
872	rs80216562	11	128322602	A	G	3657	-0.3698	0.07231	0.029	3.31002e-07	ebi-a-GCST90001428	IgD- CD38dim %B cell	0.00710096	26.1396
873	rs10743163	11	11033950	A	G	3657	-0.1167	0.02529	0.4035	4.11396e-06	ebi-a-GCST90001428	IgD- CD38dim %B cell	0.00578892	21.2817
874	rs61946381	12	121343559	C	A	3657	0.321	0.07254	0.0305	9.93002e-06	ebi-a-GCST90001428	IgD- CD38dim %B cell	0.00532612	19.5712
875	rs1846398	12	57302799	C	A	3657	-0.1293	0.02904	0.7518	8.82308e-06	ebi-a-GCST90001428	IgD- CD38dim %B cell	0.00539176	19.8137
876	rs4038038	13	19499423	A	G	3657	0.1177	0.02529	0.359	3.36202e-06	ebi-a-GCST90001428	IgD- CD38dim %B cell	0.00588797	21.648
877	rs117227598	15	77402748	G	C	3657	0.651	0.1451	0.0078	7.416e-06	ebi-a-GCST90001428	IgD- CD38dim %B cell	0.00547417	20.1182
878	rs11548656	16	81916912	G	A	3657	-0.1701	0.0366	0.1288	3.48097e-06	ebi-a-GCST90001428	IgD- CD38dim %B cell	0.0058717	21.5878
879	rs75659776	17	49605668	T	C	3657	0.2621	0.05581	0.0515	2.73697e-06	ebi-a-GCST90001428	IgD- CD38dim %B cell	0.00599479	22.0431
880	rs117541917	17	41946947	C	A	3657	-0.2358	0.05299	0.0593	8.88894e-06	ebi-a-GCST90001428	IgD- CD38dim %B cell	0.00538554	19.7907
881	rs113530462	20	6688542	C	G	3657	0.887	0.196	0.0038	6.221e-06	ebi-a-GCST90001428	IgD- CD38dim %B cell	0.0055691	20.469
882	rs1919856	1	247700906	G	A	3656	0.1734	0.03817	0.108	5.72506e-06	ebi-a-GCST90001429	IgD+ CD38br %lymphocyte	0.0056131	20.6261
883	rs11682311	2	16464977	C	T	3656	-0.1278	0.02599	0.3243	9.105e-07	ebi-a-GCST90001429	IgD+ CD38br %lymphocyte	0.00657022	24.1664
884	rs4907205	2	97558150	C	T	3656	-0.1658	0.03741	0.1232	9.60395e-06	ebi-a-GCST90001429	IgD+ CD38br %lymphocyte	0.00534393	19.6316
885	rs140380950	2	105587803	C	T	3656	-0.3597	0.06402	0.0368	2.067e-08	ebi-a-GCST90001429	IgD+ CD38br %lymphocyte	0.0085607	31.5509
886	rs2686423	3	183195708	G	A	3656	0.3352	0.07432	0.9739	6.66807e-06	ebi-a-GCST90001429	IgD+ CD38br %lymphocyte	0.00553326	20.331
887	rs76112278	4	15915069	A	G	3656	-0.4243	0.08741	0.0194	1.25901e-06	ebi-a-GCST90001429	IgD+ CD38br %lymphocyte	0.00640365	23.5497
888	rs7667070	4	38379833	C	T	3656	-0.283	0.06349	0.0361	8.55697e-06	ebi-a-GCST90001429	IgD+ CD38br %lymphocyte	0.00540508	19.8575
889	rs78658073	5	498773	A	G	3656	1.792	0.3659	0.001	1.011e-06	ebi-a-GCST90001429	IgD+ CD38br %lymphocyte	0.00651786	23.9725
890	rs80330977	5	158276610	A	G	3656	-0.2327	0.04501	0.0814	2.46598e-07	ebi-a-GCST90001429	IgD+ CD38br %lymphocyte	0.0072578	26.7139
891	rs76660971	5	18919526	A	G	3656	-0.1368	0.02874	0.2299	2.02502e-06	ebi-a-GCST90001429	IgD+ CD38br %lymphocyte	0.00615899	22.6444
892	rs2857599	6	31562150	A	G	3656	-0.1653	0.03649	0.1722	6.07393e-06	ebi-a-GCST90001429	IgD+ CD38br %lymphocyte	0.00558163	20.5097
893	rs117772462	7	48791017	A	T	3656	-0.4644	0.09659	0.0159	1.58599e-06	ebi-a-GCST90001429	IgD+ CD38br %lymphocyte	0.00628314	23.1037
894	rs11185560	7	190115	A	G	3656	-0.2347	0.05014	0.9375	2.95597e-06	ebi-a-GCST90001429	IgD+ CD38br %lymphocyte	0.00595739	21.8988
895	rs10103048	8	130602281	C	A	3656	0.126	0.02692	0.7321	2.988e-06	ebi-a-GCST90001429	IgD+ CD38br %lymphocyte	0.00595649	21.8954
896	rs1695681	8	118255950	A	C	3656	-0.1213	0.02451	0.5309	7.75908e-07	ebi-a-GCST90001429	IgD+ CD38br %lymphocyte	0.00665471	24.4792
897	rs13300113	9	115678594	T	A	3656	0.1232	0.02752	0.2789	7.74908e-06	ebi-a-GCST90001429	IgD+ CD38br %lymphocyte	0.00545185	20.0303
898	rs10821937	10	63723909	T	C	3656	-0.116	0.02553	0.6458	5.66304e-06	ebi-a-GCST90001429	IgD+ CD38br %lymphocyte	0.00561517	20.6337
899	rs10832409	11	15377699	A	G	3656	0.1495	0.03227	0.1722	3.73603e-06	ebi-a-GCST90001429	IgD+ CD38br %lymphocyte	0.00583628	21.451
900	rs11068290	12	110228055	T	C	3656	0.3875	0.07937	0.0231	1.08901e-06	ebi-a-GCST90001429	IgD+ CD38br %lymphocyte	0.00647742	23.8228
901	rs59879144	12	75564449	A	C	3656	-0.4624	0.09688	0.0161	1.88599e-06	ebi-a-GCST90001429	IgD+ CD38br %lymphocyte	0.00619246	22.7683
902	rs10877626	12	61758121	G	C	3656	0.1102	0.02441	0.4739	6.485e-06	ebi-a-GCST90001429	IgD+ CD38br %lymphocyte	0.00554379	20.37
903	rs17408660	12	27184482	G	A	3656	-0.4731	0.1058	0.0129	7.92501e-06	ebi-a-GCST90001429	IgD+ CD38br %lymphocyte	0.00543951	19.9847
904	rs75589249	14	43915569	T	C	3656	-0.5382	0.1197	0.0107	7.06708e-06	ebi-a-GCST90001429	IgD+ CD38br %lymphocyte	0.00549918	20.2051
905	rs3811315	14	22499870	A	T	3656	0.1771	0.03756	0.1157	2.503e-06	ebi-a-GCST90001429	IgD+ CD38br %lymphocyte	0.00604431	22.2202
906	rs2216762	16	84759446	C	T	3656	-0.1525	0.03097	0.8141	8.88403e-07	ebi-a-GCST90001429	IgD+ CD38br %lymphocyte	0.00658841	24.2337
907	rs60521331	17	8639905	A	G	3656	0.1158	0.02425	0.5022	1.86299e-06	ebi-a-GCST90001429	IgD+ CD38br %lymphocyte	0.00619851	22.7906
908	rs55708924	21	16767346	G	A	3656	-0.3886	0.0872	0.0185	8.58796e-06	ebi-a-GCST90001429	IgD+ CD38br %lymphocyte	0.00540274	19.8488
909	rs143109147	1	40387371	C	T	3656	2.959	0.5843	0.0004	4.27701e-07	ebi-a-GCST90001430	IgD+ CD38dim %lymphocyte	0.00696588	25.6319
910	rs55877424	2	12243809	A	G	3656	0.1449	0.0327	0.1607	9.68902e-06	ebi-a-GCST90001430	IgD+ CD38dim %lymphocyte	0.00534206	19.6247
911	rs149290264	3	41659628	T	C	3656	0.6348	0.1427	0.007	8.93902e-06	ebi-a-GCST90001430	IgD+ CD38dim %lymphocyte	0.00538363	19.7783
912	rs182174914	3	80085882	A	T	3656	2.439	0.5502	0.0004	9.58893e-06	ebi-a-GCST90001430	IgD+ CD38dim %lymphocyte	0.00534624	19.6401
913	rs10933716	3	193840329	T	C	3656	-0.1262	0.02775	0.2486	5.61798e-06	ebi-a-GCST90001430	IgD+ CD38dim %lymphocyte	0.00562518	20.6707
914	rs28399382	3	115393238	T	C	3656	0.1411	0.0308	0.1982	4.74395e-06	ebi-a-GCST90001430	IgD+ CD38dim %lymphocyte	0.00570769	20.9756
915	rs28654727	4	61631854	A	C	3656	0.1272	0.02842	0.2433	7.89405e-06	ebi-a-GCST90001430	IgD+ CD38dim %lymphocyte	0.00544938	20.0211
916	rs6831487	4	170331972	G	T	3656	0.1165	0.02467	0.4702	2.42298e-06	ebi-a-GCST90001430	IgD+ CD38dim %lymphocyte	0.0060627	22.2882
917	rs75512885	5	158317602	A	T	3656	-0.2112	0.04633	0.0788	5.32304e-06	ebi-a-GCST90001430	IgD+ CD38dim %lymphocyte	0.00565191	20.7695
918	rs1510971	5	118216796	A	T	3656	-0.2012	0.04413	0.0826	5.292e-06	ebi-a-GCST90001430	IgD+ CD38dim %lymphocyte	0.00565353	20.7755
919	rs12516105	5	160198880	C	T	3656	0.1502	0.03243	0.1737	3.75301e-06	ebi-a-GCST90001430	IgD+ CD38dim %lymphocyte	0.0058331	21.4392
920	rs4361609	6	31240635	C	G	3656	-0.1912	0.04275	0.1131	7.92501e-06	ebi-a-GCST90001430	IgD+ CD38dim %lymphocyte	0.00544161	19.9924
921	rs9459562	6	166502048	C	G	3656	0.1106	0.0246	0.4346	7.11607e-06	ebi-a-GCST90001430	IgD+ CD38dim %lymphocyte	0.00549844	20.2024
922	rs34910780	7	77469688	T	A	3656	-0.2544	0.05663	0.048	7.26106e-06	ebi-a-GCST90001430	IgD+ CD38dim %lymphocyte	0.00548964	20.1699
923	rs62474511	7	123275484	T	A	3656	0.2018	0.04179	0.0927	1.417e-06	ebi-a-GCST90001430	IgD+ CD38dim %lymphocyte	0.00633768	23.3056
924	rs4716961	7	155224134	C	T	3656	-0.3385	0.07465	0.0265	5.96898e-06	ebi-a-GCST90001430	IgD+ CD38dim %lymphocyte	0.00559263	20.5504
925	rs7840067	8	130582787	C	T	3656	-0.1537	0.03026	0.1978	3.95704e-07	ebi-a-GCST90001430	IgD+ CD38dim %lymphocyte	0.00700728	25.7853
926	rs533239981	8	75515052	C	G	3656	0.3011	0.06365	0.0387	2.32199e-06	ebi-a-GCST90001430	IgD+ CD38dim %lymphocyte	0.00608371	22.3659
927	rs60953943	8	60077245	A	G	3656	-0.4228	0.08863	0.0204	1.91298e-06	ebi-a-GCST90001430	IgD+ CD38dim %lymphocyte	0.00618596	22.7442
928	rs76400856	10	56638876	C	A	3656	0.2233	0.0485	0.0639	4.30299e-06	ebi-a-GCST90001430	IgD+ CD38dim %lymphocyte	0.0057647	21.1864
929	rs74151247	10	97801073	A	C	3656	0.348	0.07127	0.0302	1.09199e-06	ebi-a-GCST90001430	IgD+ CD38dim %lymphocyte	0.00647912	23.8291
930	rs75319860	12	110312229	C	T	3656	0.3651	0.07896	0.0249	3.91201e-06	ebi-a-GCST90001430	IgD+ CD38dim %lymphocyte	0.00581394	21.3684
931	rs139695291	13	104519594	G	A	3656	1.581	0.3506	0.0011	6.69006e-06	ebi-a-GCST90001430	IgD+ CD38dim %lymphocyte	0.00553127	20.3237
932	rs75474045	13	72428296	A	G	3656	0.503	0.1077	0.0126	3.125e-06	ebi-a-GCST90001430	IgD+ CD38dim %lymphocyte	0.00593082	21.8005
933	rs12874404	13	108993494	G	A	3656	0.1366	0.02617	0.3256	1.89601e-07	ebi-a-GCST90001430	IgD+ CD38dim %lymphocyte	0.00739713	27.2305
934	rs116844769	14	65713895	A	G	3656	-0.2347	0.04969	0.0662	2.40099e-06	ebi-a-GCST90001430	IgD+ CD38dim %lymphocyte	0.00606513	22.2972
935	rs16974449	16	84754964	A	C	3656	0.1233	0.02445	0.4851	4.77903e-07	ebi-a-GCST90001430	IgD+ CD38dim %lymphocyte	0.00690799	25.4174
936	rs60521331	17	8639905	A	G	3656	0.1214	0.02433	0.5022	6.26095e-07	ebi-a-GCST90001430	IgD+ CD38dim %lymphocyte	0.00676394	24.8837
937	rs11657531	17	2731370	T	C	3656	-0.1167	0.0237	0.4884	8.83894e-07	ebi-a-GCST90001430	IgD+ CD38dim %lymphocyte	0.00658822	24.233
938	rs2291516	19	11508177	A	G	3656	0.1953	0.04406	0.0793	9.56996e-06	ebi-a-GCST90001430	IgD+ CD38dim %lymphocyte	0.00534542	19.6371
939	rs655580	19	53039110	A	G	3656	0.1258	0.02423	0.4571	2.18902e-07	ebi-a-GCST90001430	IgD+ CD38dim %lymphocyte	0.0073191	26.9412
940	rs6131010	20	44724305	G	A	3656	-0.1184	0.02588	0.6172	4.94698e-06	ebi-a-GCST90001430	IgD+ CD38dim %lymphocyte	0.00569232	20.9188
941	rs55708924	21	16767346	G	A	3656	-0.4222	0.08736	0.0185	1.39801e-06	ebi-a-GCST90001430	IgD+ CD38dim %lymphocyte	0.00634804	23.3439
942	rs143518319	21	36295623	A	C	3656	-0.4492	0.09996	0.015	7.21207e-06	ebi-a-GCST90001430	IgD+ CD38dim %lymphocyte	0.00549324	20.1832
943	rs142838362	21	47606966	T	C	3656	0.2463	0.05243	0.0577	2.72101e-06	ebi-a-GCST90001430	IgD+ CD38dim %lymphocyte	0.00599997	22.0562
944	rs149701635	3	44741083	G	C	3656	-0.3548	0.07767	0.0263	5.08101e-06	ebi-a-GCST90001431	IgD+ CD38- %lymphocyte	0.00567522	20.8556
945	rs35088452	3	8847483	A	C	3656	-0.1352	0.02849	0.7471	2.15899e-06	ebi-a-GCST90001431	IgD+ CD38- %lymphocyte	0.00612203	22.5077
946	rs6895553	5	114821667	C	T	3656	-0.199	0.04272	0.0946	3.304e-06	ebi-a-GCST90001431	IgD+ CD38- %lymphocyte	0.00590021	21.6873
947	rs78009119	5	136421498	G	T	3656	-0.5085	0.1078	0.0137	2.49902e-06	ebi-a-GCST90001431	IgD+ CD38- %lymphocyte	0.00604927	22.2386
948	rs77055472	5	157655991	A	T	3656	-0.2682	0.05762	0.0495	3.36001e-06	ebi-a-GCST90001431	IgD+ CD38- %lymphocyte	0.00589113	21.6538
949	rs12197754	6	130521070	C	T	3656	-0.1427	0.03115	0.2014	4.74996e-06	ebi-a-GCST90001431	IgD+ CD38- %lymphocyte	0.00570742	20.9746
950	rs144625305	7	7871676	T	C	3656	0.6141	0.1364	0.0086	6.89795e-06	ebi-a-GCST90001431	IgD+ CD38- %lymphocyte	0.00551369	20.2587
951	rs12763172	10	85447519	C	T	3656	0.1272	0.02784	0.7213	5.05196e-06	ebi-a-GCST90001431	IgD+ CD38- %lymphocyte	0.0056775	20.864
952	rs12146653	11	21411891	C	T	3656	0.1892	0.04126	0.0964	4.66305e-06	ebi-a-GCST90001431	IgD+ CD38- %lymphocyte	0.00571856	21.0158
953	rs12829274	12	129349167	G	A	3656	-0.2515	0.05194	0.0618	1.33999e-06	ebi-a-GCST90001431	IgD+ CD38- %lymphocyte	0.0063722	23.4334
954	rs3730631	12	69228178	C	T	3656	-0.1789	0.03729	0.1288	1.66399e-06	ebi-a-GCST90001431	IgD+ CD38- %lymphocyte	0.00625611	23.0037
955	rs12874404	13	108993494	G	A	3656	0.1714	0.02663	0.3256	1.385e-10	ebi-a-GCST90001431	IgD+ CD38- %lymphocyte	0.0112042	41.4039
956	rs112782756	13	34506073	G	A	3656	3.09	0.683	0.0003	6.25101e-06	ebi-a-GCST90001431	IgD+ CD38- %lymphocyte	0.0055673	20.4568
957	rs2003291	13	21566923	T	C	3656	-0.1589	0.0357	0.1413	8.76597e-06	ebi-a-GCST90001431	IgD+ CD38- %lymphocyte	0.00538962	19.8004
958	rs77762131	14	96205838	C	G	3656	0.3532	0.058	0.045	1.24701e-09	ebi-a-GCST90001431	IgD+ CD38- %lymphocyte	0.0100414	37.0636
959	rs72706301	14	94852219	A	G	3656	0.448	0.09406	0.0179	1.98299e-06	ebi-a-GCST90001431	IgD+ CD38- %lymphocyte	0.00616671	22.673
960	rs149731447	14	52536948	T	C	3656	-0.9621	0.2156	0.0036	8.35699e-06	ebi-a-GCST90001431	IgD+ CD38- %lymphocyte	0.00541723	19.9024
961	rs10444793	15	44517689	A	G	3656	-0.4323	0.09225	0.0181	2.88602e-06	ebi-a-GCST90001431	IgD+ CD38- %lymphocyte	0.00597077	21.9483
962	rs28594458	17	2728777	G	C	3656	-0.1135	0.02418	0.4918	2.76599e-06	ebi-a-GCST90001431	IgD+ CD38- %lymphocyte	0.00599051	22.0212
963	rs62235484	21	41083050	A	G	3656	0.4662	0.09386	0.0175	7.13608e-07	ebi-a-GCST90001431	IgD+ CD38- %lymphocyte	0.0067028	24.6573
964	rs78007261	22	45666517	T	C	3656	-0.3003	0.06556	0.0379	4.80895e-06	ebi-a-GCST90001431	IgD+ CD38- %lymphocyte	0.00570613	20.9698
965	rs75766272	1	8009985	T	C	3656	-0.3961	0.08527	0.0201	3.51901e-06	ebi-a-GCST90001432	Unsw Mem %lymphocyte	0.00586753	21.5665
966	rs56326639	3	32512523	G	A	3656	0.1461	0.0323	0.1761	6.29999e-06	ebi-a-GCST90001432	Unsw Mem %lymphocyte	0.00556501	20.4483
967	rs6557137	6	150197022	T	C	3656	-0.1494	0.03221	0.1838	3.62001e-06	ebi-a-GCST90001432	Unsw Mem %lymphocyte	0.00585013	21.5022
968	rs144625305	7	7871676	T	C	3656	0.5993	0.1343	0.0086	8.30004e-06	ebi-a-GCST90001432	Unsw Mem %lymphocyte	0.00541716	19.9021
969	rs2956955	8	1552537	C	T	3656	-0.3254	0.06746	0.9661	1.47099e-06	ebi-a-GCST90001432	Unsw Mem %lymphocyte	0.00632384	23.2544
970	rs141247883	8	144986071	G	A	3656	-0.3185	0.06842	0.0319	3.34503e-06	ebi-a-GCST90001432	Unsw Mem %lymphocyte	0.00589223	21.6578
971	rs57757402	9	37390411	G	A	3656	-0.1601	0.03523	0.1435	5.67806e-06	ebi-a-GCST90001432	Unsw Mem %lymphocyte	0.00561701	20.6405
972	rs11794578	9	808529	G	T	3656	0.1189	0.02437	0.4521	1.12101e-06	ebi-a-GCST90001432	Unsw Mem %lymphocyte	0.00646886	23.7911
973	rs10119513	9	16899526	A	G	3656	0.3622	0.08185	0.9784	9.91197e-06	ebi-a-GCST90001432	Unsw Mem %lymphocyte	0.00532762	19.5714
974	rs10840410	11	10437096	C	T	3656	-0.1182	0.02642	0.3087	7.88206e-06	ebi-a-GCST90001432	Unsw Mem %lymphocyte	0.00544493	20.0047
975	rs10894530	11	132159459	A	C	3656	-0.1638	0.03684	0.1296	9.00409e-06	ebi-a-GCST90001432	Unsw Mem %lymphocyte	0.00537824	19.7584
976	rs143553941	12	109368119	C	G	3656	0.501	0.107	0.013	2.95801e-06	ebi-a-GCST90001432	Unsw Mem %lymphocyte	0.00596081	21.9114
977	rs12829274	12	129349167	G	A	3656	-0.2536	0.0511	0.0618	7.30601e-07	ebi-a-GCST90001432	Unsw Mem %lymphocyte	0.00669167	24.6161
978	rs73192651	13	50212885	T	C	3656	0.5455	0.08807	0.02	6.53597e-10	ebi-a-GCST90001432	Unsw Mem %lymphocyte	0.0103847	38.3439
979	rs12874404	13	108993494	G	A	3656	0.1827	0.02625	0.3256	4.02346e-12	ebi-a-GCST90001432	Unsw Mem %lymphocyte	0.0130766	48.4151
980	rs557577736	13	46224092	G	A	3656	1.799	0.3838	0.001	2.857e-06	ebi-a-GCST90001432	Unsw Mem %lymphocyte	0.00597371	21.9591
981	rs77762131	14	96205838	C	G	3656	0.3287	0.05701	0.045	8.74903e-09	ebi-a-GCST90001432	Unsw Mem %lymphocyte	0.00901073	33.2246
982	rs8014978	14	94936964	C	T	3656	-0.1203	0.02463	0.5737	1.08201e-06	ebi-a-GCST90001432	Unsw Mem %lymphocyte	0.00648293	23.8432
983	rs112135308	16	86794463	G	C	3656	0.416	0.08833	0.0174	2.57099e-06	ebi-a-GCST90001432	Unsw Mem %lymphocyte	0.00603028	22.1683
984	rs11657759	17	2715961	C	A	3656	-0.1271	0.02394	0.4903	1.16099e-07	ebi-a-GCST90001432	Unsw Mem %lymphocyte	0.0076507	28.1712
985	rs7254039	19	14993354	A	G	3656	-0.2695	0.05778	0.0435	3.20797e-06	ebi-a-GCST90001432	Unsw Mem %lymphocyte	0.00591534	21.7433
986	rs6032660	20	44730245	A	G	3656	-0.1525	0.02629	0.6359	7.19797e-09	ebi-a-GCST90001432	Unsw Mem %lymphocyte	0.00911955	33.6295
987	rs76762356	20	10454080	G	A	3656	-0.3702	0.08274	0.0228	7.91699e-06	ebi-a-GCST90001432	Unsw Mem %lymphocyte	0.00544583	20.008
988	rs55712190	22	22613458	T	C	3656	0.2264	0.04694	0.074	1.467e-06	ebi-a-GCST90001432	Unsw Mem %lymphocyte	0.00632275	23.2503
989	rs2789568	1	217179038	C	T	3656	-0.2462	0.04816	0.0706	3.32897e-07	ebi-a-GCST90001433	IgD- CD27- %lymphocyte	0.00709747	26.1195
990	rs113442137	1	160254955	A	G	3656	-0.2734	0.0574	0.0472	1.97301e-06	ebi-a-GCST90001433	IgD- CD27- %lymphocyte	0.00616709	22.6744
991	rs185621536	1	113524501	T	C	3656	-0.3248	0.07016	0.0312	3.79997e-06	ebi-a-GCST90001433	IgD- CD27- %lymphocyte	0.00582785	21.4198
992	rs7606024	2	56616595	A	T	3656	-0.1469	0.03041	0.7882	1.42498e-06	ebi-a-GCST90001433	IgD- CD27- %lymphocyte	0.00634222	23.3224
993	rs35574803	3	32533246	C	T	3656	-0.3044	0.05397	0.0562	1.83101e-08	ebi-a-GCST90001433	IgD- CD27- %lymphocyte	0.00862612	31.7941
994	rs78756830	4	99437210	C	T	3656	0.4221	0.08746	0.0194	1.45301e-06	ebi-a-GCST90001433	IgD- CD27- %lymphocyte	0.00633064	23.2795
995	rs12654363	5	84064142	T	C	3656	-0.2241	0.04812	0.9301	3.31398e-06	ebi-a-GCST90001433	IgD- CD27- %lymphocyte	0.00589736	21.6768
996	rs191610741	6	4201348	T	C	3656	-0.3731	0.08152	0.0257	4.87304e-06	ebi-a-GCST90001433	IgD- CD27- %lymphocyte	0.00569685	20.9356
997	rs807894	6	164610887	G	T	3656	0.114	0.02536	0.5868	7.13198e-06	ebi-a-GCST90001433	IgD- CD27- %lymphocyte	0.00549682	20.1964
998	rs1978170	7	38757409	G	A	3656	-0.113	0.02548	0.6033	9.38793e-06	ebi-a-GCST90001433	IgD- CD27- %lymphocyte	0.00535084	19.6571
999	rs78763642	9	25294308	A	G	3656	-0.3442	0.07449	0.0279	3.96798e-06	ebi-a-GCST90001433	IgD- CD27- %lymphocyte	0.00580618	21.3397
1000	rs2250246	12	6553016	G	A	3656	0.1325	0.02454	0.5341	7.13296e-08	ebi-a-GCST90001433	IgD- CD27- %lymphocyte	0.00791092	29.137
1001	rs77114347	16	7452768	T	A	3656	-0.239	0.05358	0.0543	8.41608e-06	ebi-a-GCST90001433	IgD- CD27- %lymphocyte	0.00541286	19.8862
1002	rs4941188	18	60857029	A	G	3656	-0.1285	0.02642	0.6726	1.20401e-06	ebi-a-GCST90001433	IgD- CD27- %lymphocyte	0.00642885	23.643
1003	rs111407982	19	8814367	T	C	3656	-0.1612	0.03377	0.1551	1.87499e-06	ebi-a-GCST90001433	IgD- CD27- %lymphocyte	0.00619389	22.7735
1004	rs7260348	19	15011442	C	T	3656	-0.2227	0.04722	0.0722	2.49799e-06	ebi-a-GCST90001433	IgD- CD27- %lymphocyte	0.00604711	22.2306
1005	rs77126700	20	47313887	C	T	3656	0.3695	0.08021	0.0239	4.22698e-06	ebi-a-GCST90001433	IgD- CD27- %lymphocyte	0.00577101	21.2097
1006	rs4810485	20	44747947	G	T	3656	0.317	0.02622	0.6313	4.97966e-33	ebi-a-GCST90001433	IgD- CD27- %lymphocyte	0.0384434	146.088
1007	rs7595246	2	238554657	C	T	3656	0.1684	0.03143	0.1893	8.91908e-08	ebi-a-GCST90001434	Sw mem %lymphocyte	0.00779099	28.6918
1008	rs1519526	2	136967396	C	T	3656	0.1674	0.03168	0.1957	1.341e-07	ebi-a-GCST90001434	Sw mem %lymphocyte	0.00757932	27.9063
1009	rs7640978	3	32533010	T	C	3656	0.1649	0.0355	0.1493	3.535e-06	ebi-a-GCST90001434	Sw mem %lymphocyte	0.00586709	21.5649
1010	rs17029267	4	100572746	T	C	3656	0.3178	0.07088	0.03	7.56397e-06	ebi-a-GCST90001434	Sw mem %lymphocyte	0.00546856	20.092
1011	rs62382785	5	165581566	A	G	3656	0.1313	0.02902	0.2492	6.22702e-06	ebi-a-GCST90001434	Sw mem %lymphocyte	0.00556805	20.4596
1012	rs17405603	5	144608340	T	A	3656	-0.1343	0.02781	0.2842	1.44202e-06	ebi-a-GCST90001434	Sw mem %lymphocyte	0.00633844	23.3084
1013	rs190799514	8	55620993	C	T	3656	0.3656	0.07711	0.0272	2.20298e-06	ebi-a-GCST90001434	Sw mem %lymphocyte	0.00611115	22.4674
1014	rs7840395	8	144984956	G	A	3656	-0.1437	0.02516	0.5715	1.21099e-08	ebi-a-GCST90001434	Sw mem %lymphocyte	0.00884358	32.6028
1015	rs814418	8	9936753	T	C	3656	0.199	0.04491	0.0907	9.6801e-06	ebi-a-GCST90001434	Sw mem %lymphocyte	0.0053418	19.6238
1016	rs118076634	11	94589940	T	C	3656	1.115	0.2283	0.0025	1.083e-06	ebi-a-GCST90001434	Sw mem %lymphocyte	0.00648198	23.8397
1017	rs12426629	12	54797571	G	C	3656	-0.2182	0.04316	0.0989	4.52397e-07	ebi-a-GCST90001434	Sw mem %lymphocyte	0.00694248	25.5452
1018	rs726449	13	109151489	T	C	3656	0.1133	0.02505	0.4387	6.35902e-06	ebi-a-GCST90001434	Sw mem %lymphocyte	0.00556436	20.4459
1019	rs9520836	13	108957063	G	A	3656	0.1567	0.02479	0.5044	2.91199e-10	ebi-a-GCST90001434	Sw mem %lymphocyte	0.0108108	39.9344
1020	rs11653761	17	2716535	T	G	3656	-0.1491	0.02489	0.592	2.298e-09	ebi-a-GCST90001434	Sw mem %lymphocyte	0.0097198	35.8648
1021	rs145744014	18	61418402	T	C	3656	0.5148	0.1143	0.0116	6.92293e-06	ebi-a-GCST90001434	Sw mem %lymphocyte	0.00551792	20.2744
1022	rs138728953	19	14698416	A	C	3656	0.311	0.06986	0.0319	8.77708e-06	ebi-a-GCST90001434	Sw mem %lymphocyte	0.0053915	19.8073
1023	rs117231919	19	652628	T	C	3656	0.17	0.03776	0.1219	6.95296e-06	ebi-a-GCST90001434	Sw mem %lymphocyte	0.00551349	20.258
1024	rs377621503	19	645485	T	C	3656	-0.7635	0.1715	0.0049	8.80299e-06	ebi-a-GCST90001434	Sw mem %lymphocyte	0.00539182	19.8085
1025	rs141365416	1	102236814	T	C	3657	2.328	0.4961	0.0005	2.79402e-06	ebi-a-GCST90001435	PB/PC %lymphocyte	0.00598543	22.0085
1026	rs148362575	2	187165335	T	A	3657	2.608	0.5526	0.0008	2.46598e-06	ebi-a-GCST90001435	PB/PC %lymphocyte	0.00605385	22.2616
1027	rs116540222	3	117331256	T	C	3657	1.756	0.3749	0.0011	2.922e-06	ebi-a-GCST90001435	PB/PC %lymphocyte	0.00596342	21.9271
1028	rs7449190	5	1297918	C	T	3657	0.1298	0.028	0.7401	3.66902e-06	ebi-a-GCST90001435	PB/PC %lymphocyte	0.00584203	21.4781
1029	rs61294310	6	5266557	G	A	3657	0.5223	0.1088	0.0124	1.65299e-06	ebi-a-GCST90001435	PB/PC %lymphocyte	0.00626223	23.0327
1030	rs13244540	7	151002534	T	G	3657	0.2681	0.05848	0.0447	4.69505e-06	ebi-a-GCST90001435	PB/PC %lymphocyte	0.00571433	21.0059
1031	rs62519719	8	118376967	A	G	3657	-0.1218	0.02685	0.2815	5.97998e-06	ebi-a-GCST90001435	PB/PC %lymphocyte	0.00559557	20.5669
1032	rs74326785	8	24549984	C	T	3657	0.351	0.07464	0.0279	2.65497e-06	ebi-a-GCST90001435	PB/PC %lymphocyte	0.00601074	22.1021
1033	rs3138500	9	92219945	T	C	3657	-0.2314	0.04918	0.0678	2.62398e-06	ebi-a-GCST90001435	PB/PC %lymphocyte	0.00601733	22.1265
1034	rs12412378	10	130483163	A	C	3657	-0.1755	0.03276	0.1608	9.03795e-08	ebi-a-GCST90001435	PB/PC %lymphocyte	0.00778658	28.6833
1035	rs1938685	11	69277078	A	G	3657	-0.158	0.03558	0.1359	9.27492e-06	ebi-a-GCST90001435	PB/PC %lymphocyte	0.00536342	19.709
1036	rs897989	11	91973528	G	T	3657	-0.1183	0.02654	0.3001	8.57196e-06	ebi-a-GCST90001435	PB/PC %lymphocyte	0.00540368	19.8578
1037	rs55728331	11	117526440	A	G	3657	1.624	0.3466	0.0015	2.90603e-06	ebi-a-GCST90001435	PB/PC %lymphocyte	0.00596747	21.9421
1038	rs10849436	12	6409619	A	G	3657	0.1516	0.03371	0.1596	7.12197e-06	ebi-a-GCST90001435	PB/PC %lymphocyte	0.00549998	20.2136
1039	rs1838357	13	93740906	A	G	3657	0.1167	0.02638	0.3142	9.94489e-06	ebi-a-GCST90001435	PB/PC %lymphocyte	0.00532291	19.5594
1040	rs4785074	16	59885737	T	C	3657	-0.1403	0.02562	0.6349	4.61998e-08	ebi-a-GCST90001435	PB/PC %lymphocyte	0.00813365	29.9723
1041	rs7255292	19	49529379	C	T	3657	-0.1601	0.035	0.853	4.94903e-06	ebi-a-GCST90001435	PB/PC %lymphocyte	0.0056891	20.9126
1042	rs8132059	21	16916284	T	C	3657	-0.1294	0.02876	0.2244	7.04304e-06	ebi-a-GCST90001435	PB/PC %lymphocyte	0.00550514	20.2327
1043	rs11089305	22	19729361	G	A	3657	0.1295	0.02684	0.2882	1.45301e-06	ebi-a-GCST90001435	PB/PC %lymphocyte	0.00632548	23.2668
1044	rs75414548	1	39385714	A	G	3656	0.2864	0.06412	0.0354	8.202e-06	ebi-a-GCST90001436	Memory B cell %lymphocyte	0.00542737	19.9398
1045	rs75766272	1	8009985	T	C	3656	-0.3971	0.08543	0.0201	3.46003e-06	ebi-a-GCST90001436	Memory B cell %lymphocyte	0.00587508	21.5944
1046	rs878471	1	150547747	A	G	3656	-0.1135	0.02517	0.5429	6.73907e-06	ebi-a-GCST90001436	Memory B cell %lymphocyte	0.00553108	20.323
1047	rs12636848	3	147613080	G	T	3656	0.1242	0.02655	0.3031	2.98401e-06	ebi-a-GCST90001436	Memory B cell %lymphocyte	0.00594999	21.8714
1048	rs143003356	4	142016471	A	G	3656	-0.5299	0.1157	0.0115	4.78597e-06	ebi-a-GCST90001436	Memory B cell %lymphocyte	0.00570467	20.9645
1049	rs17708396	5	148410250	A	C	3656	2.518	0.5212	0.0005	1.41198e-06	ebi-a-GCST90001436	Memory B cell %lymphocyte	0.00634355	23.3273
1050	rs6895553	5	114821667	C	T	3656	-0.1889	0.04221	0.0946	7.88297e-06	ebi-a-GCST90001436	Memory B cell %lymphocyte	0.00544822	20.0168
1051	rs1770731	6	107001456	T	A	3656	-0.1473	0.0326	0.8254	6.38705e-06	ebi-a-GCST90001436	Memory B cell %lymphocyte	0.00555323	20.4048
1052	rs74505387	6	101891742	C	T	3656	-0.2033	0.03964	0.1057	3.08496e-07	ebi-a-GCST90001436	Memory B cell %lymphocyte	0.00714312	26.2887
1053	rs410173	6	1163541	G	A	3656	-0.144	0.03208	0.8222	7.39299e-06	ebi-a-GCST90001436	Memory B cell %lymphocyte	0.00548104	20.1381
1054	rs144625305	7	7871676	T	C	3656	0.6141	0.1347	0.0086	5.31202e-06	ebi-a-GCST90001436	Memory B cell %lymphocyte	0.00565295	20.7733
1055	rs6558507	8	1626220	T	C	3656	-0.2635	0.05776	0.9547	5.25001e-06	ebi-a-GCST90001436	Memory B cell %lymphocyte	0.00566025	20.8003
1056	rs34173062	8	145158607	A	G	3656	0.1453	0.02991	0.2153	1.242e-06	ebi-a-GCST90001436	Memory B cell %lymphocyte	0.00641354	23.5864
1057	rs12763172	10	85447519	C	T	3656	0.132	0.02749	0.7213	1.637e-06	ebi-a-GCST90001436	Memory B cell %lymphocyte	0.00626703	23.0442
1058	rs10791220	11	132145598	G	A	3656	-0.1793	0.03894	0.1134	4.27602e-06	ebi-a-GCST90001436	Memory B cell %lymphocyte	0.00576569	21.19
1059	rs11225155	11	102043400	A	G	3656	0.1112	0.0245	0.5364	5.85706e-06	ebi-a-GCST90001436	Memory B cell %lymphocyte	0.00560313	20.5892
1060	rs74839056	13	107914821	T	C	3656	1.357	0.3052	0.0015	8.92093e-06	ebi-a-GCST90001436	Memory B cell %lymphocyte	0.00537827	19.7585
1061	rs557577736	13	46224092	G	A	3656	1.799	0.3851	0.001	3.10699e-06	ebi-a-GCST90001436	Memory B cell %lymphocyte	0.00593368	21.8111
1062	rs12874404	13	108993494	G	A	3656	0.2221	0.0262	0.3256	3.31284e-17	ebi-a-GCST90001436	Memory B cell %lymphocyte	0.0192768	71.8219
1063	rs9514859	13	109144845	C	G	3656	0.112	0.02469	0.4402	5.93403e-06	ebi-a-GCST90001436	Memory B cell %lymphocyte	0.00559693	20.5663
1064	rs73192651	13	50212885	T	C	3656	0.442	0.08807	0.02	5.43801e-07	ebi-a-GCST90001436	Memory B cell %lymphocyte	0.00684228	25.1739
1065	rs77762131	14	96205838	C	G	3656	0.3049	0.05737	0.045	1.13201e-07	ebi-a-GCST90001436	Memory B cell %lymphocyte	0.00766649	28.2298
1066	rs974368	14	63009549	A	G	3656	0.1136	0.02464	0.5141	4.17004e-06	ebi-a-GCST90001436	Memory B cell %lymphocyte	0.00578031	21.2441
1067	rs139196765	15	24733764	G	A	3656	1.237	0.2495	0.0025	7.49307e-07	ebi-a-GCST90001436	Memory B cell %lymphocyte	0.00667855	24.5675
1068	rs11653761	17	2716535	T	G	3656	-0.1359	0.02451	0.592	3.17497e-08	ebi-a-GCST90001436	Memory B cell %lymphocyte	0.00833891	30.7266
1069	rs7254039	19	14993354	A	G	3656	-0.2668	0.05819	0.0435	4.68004e-06	ebi-a-GCST90001436	Memory B cell %lymphocyte	0.00571714	21.0105
1070	rs551529415	19	1157330	T	C	3656	-0.5751	0.124	0.01	3.62001e-06	ebi-a-GCST90001436	Memory B cell %lymphocyte	0.00584911	21.4984
1071	rs3810559	20	3207749	G	T	3656	-0.1132	0.02457	0.5444	4.24004e-06	ebi-a-GCST90001436	Memory B cell %lymphocyte	0.00577248	21.2151
1072	rs4640493	22	45387786	T	A	3656	0.1493	0.03234	0.83	4.01301e-06	ebi-a-GCST90001436	Memory B cell %lymphocyte	0.00579574	21.3011
1073	rs9614226	22	44688150	G	T	3656	-0.3841	0.08631	0.9792	8.80603e-06	ebi-a-GCST90001436	Memory B cell %lymphocyte	0.00538783	19.7938
1074	rs11937214	4	162634026	G	A	3656	0.271	0.06102	0.0465	9.17698e-06	ebi-a-GCST90001437	Naive-mature B cell %lymphocyte	0.00536601	19.7132
1075	rs76845048	5	115785493	C	A	3656	-0.3046	0.06737	0.0357	6.33695e-06	ebi-a-GCST90001437	Naive-mature B cell %lymphocyte	0.00556031	20.431
1076	rs115204570	5	135756457	T	G	3656	-0.479	0.1028	0.0161	3.26701e-06	ebi-a-GCST90001437	Naive-mature B cell %lymphocyte	0.00590347	21.6994
1077	rs17056318	5	158285953	C	T	3656	-0.2266	0.04592	0.081	8.38591e-07	ebi-a-GCST90001437	Naive-mature B cell %lymphocyte	0.00661648	24.3376
1078	rs4361609	6	31240635	C	G	3656	-0.1954	0.04397	0.1131	9.11801e-06	ebi-a-GCST90001437	Naive-mature B cell %lymphocyte	0.00537267	19.7378
1079	rs35607968	7	67653879	T	C	3656	0.1611	0.03434	0.1536	2.82703e-06	ebi-a-GCST90001437	Naive-mature B cell %lymphocyte	0.00598381	21.9965
1080	rs111830700	7	121332400	A	G	3656	0.2916	0.06457	0.0377	6.51493e-06	ebi-a-GCST90001437	Naive-mature B cell %lymphocyte	0.00554742	20.3834
1081	rs140197720	7	108191234	T	C	3656	0.4648	0.1016	0.0153	4.93799e-06	ebi-a-GCST90001437	Naive-mature B cell %lymphocyte	0.00569193	20.9174
1082	rs2395904	8	130617819	G	T	3656	-0.1504	0.02772	0.2657	6.15106e-08	ebi-a-GCST90001437	Naive-mature B cell %lymphocyte	0.00798767	29.422
1083	rs4361743	8	132657435	C	T	3656	0.3335	0.07409	0.9725	6.96707e-06	ebi-a-GCST90001437	Naive-mature B cell %lymphocyte	0.00551145	20.2505
1084	rs533239981	8	75515052	C	G	3656	0.3348	0.06479	0.0387	2.50098e-07	ebi-a-GCST90001437	Naive-mature B cell %lymphocyte	0.00725084	26.6881
1085	rs2978582	8	35485504	C	T	3656	0.1509	0.0316	0.1969	1.84599e-06	ebi-a-GCST90001437	Naive-mature B cell %lymphocyte	0.00619866	22.7912
1086	rs74151247	10	97801073	A	C	3656	0.3341	0.07265	0.0302	4.39097e-06	ebi-a-GCST90001437	Naive-mature B cell %lymphocyte	0.00575136	21.137
1087	rs56097028	11	43575416	C	G	3656	0.1156	0.02559	0.3832	6.47903e-06	ebi-a-GCST90001437	Naive-mature B cell %lymphocyte	0.00555075	20.3956
1088	rs74397782	12	25018659	A	G	3656	-0.3176	0.06621	0.0343	1.679e-06	ebi-a-GCST90001437	Naive-mature B cell %lymphocyte	0.00625436	22.9973
1089	rs78433555	12	107821321	A	C	3656	0.2756	0.05706	0.0501	1.42498e-06	ebi-a-GCST90001437	Naive-mature B cell %lymphocyte	0.00634054	23.3162
1090	rs116844769	14	65713895	A	G	3656	-0.2342	0.05066	0.0662	3.92202e-06	ebi-a-GCST90001437	Naive-mature B cell %lymphocyte	0.00581174	21.3602
1091	rs112850074	14	103229069	G	A	3656	0.3445	0.07141	0.031	1.46299e-06	ebi-a-GCST90001437	Naive-mature B cell %lymphocyte	0.00632555	23.2607
1092	rs12939565	17	38038389	T	A	3656	-0.1308	0.02872	0.4267	5.41901e-06	ebi-a-GCST90001437	Naive-mature B cell %lymphocyte	0.00564136	20.7305
1093	rs11653761	17	2716535	T	G	3656	-0.1122	0.02478	0.592	6.17206e-06	ebi-a-GCST90001437	Naive-mature B cell %lymphocyte	0.00557633	20.4902
1094	rs4805840	19	33468482	G	A	3656	-0.1599	0.03309	0.823	1.41501e-06	ebi-a-GCST90001437	Naive-mature B cell %lymphocyte	0.00634647	23.3381
1095	rs55658072	19	14873284	G	A	3656	0.1132	0.02554	0.6219	9.63407e-06	ebi-a-GCST90001437	Naive-mature B cell %lymphocyte	0.00534463	19.6342
1096	rs7270264	20	42078615	C	T	3656	-0.1135	0.02501	0.4132	5.87706e-06	ebi-a-GCST90001437	Naive-mature B cell %lymphocyte	0.00560168	20.5839
1097	rs55708924	21	16767346	G	A	3656	-0.3974	0.08899	0.0185	8.23797e-06	ebi-a-GCST90001437	Naive-mature B cell %lymphocyte	0.00542506	19.9313
1098	rs77848220	1	61251434	T	C	3656	0.405	0.08232	0.0219	9.04191e-07	ebi-a-GCST90001438	IgD- CD38dim AC	0.00657699	24.1914
1099	rs7595246	2	238554657	C	T	3656	0.14	0.03035	0.1893	4.08602e-06	ebi-a-GCST90001438	IgD- CD38dim AC	0.00578645	21.2667
1100	rs115414430	2	36720835	G	C	3656	0.3388	0.07271	0.0286	3.29102e-06	ebi-a-GCST90001438	IgD- CD38dim AC	0.00590365	21.7001
1101	rs1519524	2	136934125	A	T	3656	0.141	0.02892	0.2246	1.12499e-06	ebi-a-GCST90001438	IgD- CD38dim AC	0.00645983	23.7577
1102	rs141352577	3	8492010	T	C	3656	0.3656	0.07671	0.0235	1.95501e-06	ebi-a-GCST90001438	IgD- CD38dim AC	0.00617465	22.7023
1103	rs73185679	3	186485863	C	T	3656	0.1715	0.0387	0.1041	9.56093e-06	ebi-a-GCST90001438	IgD- CD38dim AC	0.00534286	19.6277
1104	rs7840395	8	144984956	G	A	3656	-0.1267	0.02425	0.5715	1.85498e-07	ebi-a-GCST90001438	IgD- CD38dim AC	0.00741127	27.283
1105	rs16925715	10	53772842	C	T	3656	-0.1298	0.02698	0.2824	1.556e-06	ebi-a-GCST90001438	IgD- CD38dim AC	0.00629098	23.1328
1106	rs149006488	11	67523715	G	C	3656	-0.1579	0.03413	0.1496	3.83804e-06	ebi-a-GCST90001438	IgD- CD38dim AC	0.00582037	21.3921
1107	rs61910510	11	130557122	T	C	3656	0.3355	0.07014	0.0295	1.79498e-06	ebi-a-GCST90001438	IgD- CD38dim AC	0.00621925	22.8674
1108	rs4936106	11	130360402	G	C	3656	0.3309	0.07134	0.0289	3.62602e-06	ebi-a-GCST90001438	IgD- CD38dim AC	0.00585023	21.5025
1109	rs79407211	13	109119262	T	C	3656	-0.1927	0.04286	0.0886	7.15303e-06	ebi-a-GCST90001438	IgD- CD38dim AC	0.00549868	20.2033
1110	rs73178168	13	47809629	T	C	3656	0.1583	0.03258	0.1703	1.23501e-06	ebi-a-GCST90001438	IgD- CD38dim AC	0.00641591	23.5951
1111	rs192544457	13	42337460	A	G	3656	0.8492	0.1563	0.006	5.91698e-08	ebi-a-GCST90001438	IgD- CD38dim AC	0.00800946	29.5029
1112	rs9520836	13	108957063	G	A	3656	0.1117	0.02394	0.5044	3.14398e-06	ebi-a-GCST90001438	IgD- CD38dim AC	0.00591934	21.7581
1113	rs60035843	15	69123222	G	A	3656	0.1277	0.02849	0.2382	7.63801e-06	ebi-a-GCST90001438	IgD- CD38dim AC	0.00546526	20.0798
1114	rs11653761	17	2716535	T	G	3656	-0.1121	0.02405	0.592	3.28897e-06	ebi-a-GCST90001438	IgD- CD38dim AC	0.00590747	21.7142
1115	rs117605782	18	46442174	A	G	3656	0.8913	0.1987	0.0034	7.486e-06	ebi-a-GCST90001438	IgD- CD38dim AC	0.00547346	20.1101
1116	rs533086	19	16411841	G	A	3656	-0.119	0.02614	0.7021	5.45306e-06	ebi-a-GCST90001438	IgD- CD38dim AC	0.00563666	20.7131
1117	rs78893742	20	36100011	A	G	3656	0.6139	0.1321	0.0081	3.47696e-06	ebi-a-GCST90001438	IgD- CD38dim AC	0.00587253	21.585
1118	rs61788860	1	60020239	A	G	3656	-0.2606	0.05786	0.0475	6.85993e-06	ebi-a-GCST90001439	IgD+ CD24+ %lymphocyte	0.00551801	20.2747
1119	rs75766272	1	8009985	T	C	3656	-0.4103	0.08583	0.0201	1.81899e-06	ebi-a-GCST90001439	IgD+ CD24+ %lymphocyte	0.00621173	22.8395
1120	rs2015983	2	237150166	C	A	3656	-0.1746	0.03658	0.8771	1.874e-06	ebi-a-GCST90001439	IgD+ CD24+ %lymphocyte	0.00619294	22.77
1121	rs6781675	3	4408435	C	G	3656	0.3639	0.08068	0.0235	6.68405e-06	ebi-a-GCST90001439	IgD+ CD24+ %lymphocyte	0.00553371	20.3327
1122	rs1382818	6	153645785	A	G	3656	0.1127	0.02506	0.3734	7.13707e-06	ebi-a-GCST90001439	IgD+ CD24+ %lymphocyte	0.00550153	20.2138
1123	rs4937689	11	132141201	G	A	3656	-0.1736	0.03911	0.1134	9.35793e-06	ebi-a-GCST90001439	IgD+ CD24+ %lymphocyte	0.00536023	19.6918
1124	rs183466766	13	108710731	A	G	3656	0.2998	0.06089	0.0402	8.89693e-07	ebi-a-GCST90001439	IgD+ CD24+ %lymphocyte	0.00658711	24.2289
1125	rs12874404	13	108993494	G	A	3656	0.2335	0.02632	0.3256	1.09295e-18	ebi-a-GCST90001439	IgD+ CD24+ %lymphocyte	0.0210739	78.6619
1126	rs141107540	13	109038407	T	C	3656	0.2109	0.04678	0.0777	6.71305e-06	ebi-a-GCST90001439	IgD+ CD24+ %lymphocyte	0.00552865	20.314
1127	rs73192651	13	50212885	T	C	3656	0.4819	0.08877	0.02	6.07393e-08	ebi-a-GCST90001439	IgD+ CD24+ %lymphocyte	0.00799629	29.454
1128	rs77762131	14	96205838	C	G	3656	0.3082	0.05742	0.045	8.52491e-08	ebi-a-GCST90001439	IgD+ CD24+ %lymphocyte	0.00781851	28.794
1129	rs8014978	14	94936964	C	T	3656	-0.11	0.02481	0.5737	9.59997e-06	ebi-a-GCST90001439	IgD+ CD24+ %lymphocyte	0.00534807	19.6469
1130	rs11657118	17	2714118	C	T	3656	-0.1428	0.02416	0.475	3.70101e-09	ebi-a-GCST90001439	IgD+ CD24+ %lymphocyte	0.00946512	34.916
1131	rs7254039	19	14993354	A	G	3656	-0.263	0.05818	0.0435	6.39794e-06	ebi-a-GCST90001439	IgD+ CD24+ %lymphocyte	0.00555824	20.4233
1132	rs3810559	20	3207749	G	T	3656	-0.1107	0.02469	0.5444	7.52004e-06	ebi-a-GCST90001439	IgD+ CD24+ %lymphocyte	0.00546846	20.0916
1133	rs6687573	1	35281308	A	C	3656	0.1339	0.02945	0.2311	5.57301e-06	ebi-a-GCST90001440	IgD- CD24- %lymphocyte	0.00562258	20.6611
1134	rs55756125	1	59740965	C	T	3656	0.1417	0.0299	0.2289	2.21702e-06	ebi-a-GCST90001440	IgD- CD24- %lymphocyte	0.00610564	22.4471
1135	rs111237501	1	163272701	C	T	3656	1.002	0.226	0.003	9.47109e-06	ebi-a-GCST90001440	IgD- CD24- %lymphocyte	0.0053479	19.6463
1136	rs11674994	2	60125363	C	T	3656	0.2499	0.05599	0.0553	8.30309e-06	ebi-a-GCST90001440	IgD- CD24- %lymphocyte	0.00541933	19.9101
1137	rs72990172	2	238526279	A	G	3656	0.1576	0.03306	0.1711	1.92699e-06	ebi-a-GCST90001440	IgD- CD24- %lymphocyte	0.00617745	22.7127
1138	rs76225955	4	31594004	C	T	3656	-0.1917	0.04317	0.0909	9.29994e-06	ebi-a-GCST90001440	IgD- CD24- %lymphocyte	0.00536461	19.708
1139	rs17044633	4	113331648	G	A	3656	0.3433	0.076	0.0286	6.45194e-06	ebi-a-GCST90001440	IgD- CD24- %lymphocyte	0.00555005	20.3931
1140	rs183821560	5	62072324	A	G	3656	-1.768	0.393	0.0016	7.04807e-06	ebi-a-GCST90001440	IgD- CD24- %lymphocyte	0.00550523	20.2275
1141	rs807894	6	164610887	G	T	3656	0.1202	0.02568	0.5868	2.99799e-06	ebi-a-GCST90001440	IgD- CD24- %lymphocyte	0.00595687	21.8968
1142	rs9398107	6	107155687	G	A	3656	0.2699	0.05578	0.0555	1.36301e-06	ebi-a-GCST90001440	IgD- CD24- %lymphocyte	0.00636312	23.3997
1143	rs75464772	6	19788226	T	C	3656	-0.328	0.07098	0.0325	3.94003e-06	ebi-a-GCST90001440	IgD- CD24- %lymphocyte	0.00580685	21.3421
1144	rs6991364	8	145050345	A	G	3656	-0.1156	0.02534	0.5149	5.19505e-06	ebi-a-GCST90001440	IgD- CD24- %lymphocyte	0.00566019	20.8001
1145	rs146221269	11	94920856	C	T	3656	-1.07	0.2371	0.0029	6.59903e-06	ebi-a-GCST90001440	IgD- CD24- %lymphocyte	0.00553969	20.3548
1146	rs73277142	12	11974332	T	C	3656	0.2673	0.05558	0.0555	1.58099e-06	ebi-a-GCST90001440	IgD- CD24- %lymphocyte	0.0062866	23.1166
1147	rs11066272	12	112802224	T	A	3656	-0.1184	0.02664	0.557	9.09306e-06	ebi-a-GCST90001440	IgD- CD24- %lymphocyte	0.00537389	19.7423
1148	rs139509958	12	54727027	A	G	3656	-0.2174	0.0478	0.0788	5.57995e-06	ebi-a-GCST90001440	IgD- CD24- %lymphocyte	0.00562609	20.6741
1149	rs191543445	14	31505138	G	A	3656	0.3254	0.07232	0.031	7.01504e-06	ebi-a-GCST90001440	IgD- CD24- %lymphocyte	0.00550698	20.2339
1150	rs17102161	14	65283958	A	G	3656	0.2573	0.05689	0.0506	6.28102e-06	ebi-a-GCST90001440	IgD- CD24- %lymphocyte	0.00556389	20.4442
1151	rs496760	15	54695686	A	G	3656	0.1187	0.02657	0.6422	8.15305e-06	ebi-a-GCST90001440	IgD- CD24- %lymphocyte	0.00542935	19.9471
1152	rs75150138	16	49238584	A	T	3656	-0.2581	0.05593	0.0517	4.05303e-06	ebi-a-GCST90001440	IgD- CD24- %lymphocyte	0.00579106	21.2838
1153	rs11862268	16	81239867	A	G	3656	0.4267	0.09042	0.0187	2.464e-06	ebi-a-GCST90001440	IgD- CD24- %lymphocyte	0.00605442	22.2576
1154	rs58904842	16	3463156	A	C	3656	-0.1174	0.02499	0.4768	2.72101e-06	ebi-a-GCST90001440	IgD- CD24- %lymphocyte	0.00600045	22.058
1155	rs30146	16	14342183	C	T	3656	-0.4244	0.09112	0.0198	3.30697e-06	ebi-a-GCST90001440	IgD- CD24- %lymphocyte	0.00589858	21.6813
1156	rs8098848	18	60857793	T	C	3656	-0.1264	0.02668	0.6704	2.243e-06	ebi-a-GCST90001440	IgD- CD24- %lymphocyte	0.0061018	22.4329
1157	rs451367	19	16412842	C	T	3656	-0.1313	0.0296	0.7674	9.51305e-06	ebi-a-GCST90001440	IgD- CD24- %lymphocyte	0.00535314	19.6657
1158	rs16837671	2	206655953	G	T	3656	-0.2649	0.05732	0.0494	3.95103e-06	ebi-a-GCST90001441	IgD+ CD24- %lymphocyte	0.00580785	21.3459
1159	rs520786	3	187559064	A	T	3656	-0.1136	0.02562	0.3489	9.48506e-06	ebi-a-GCST90001441	IgD+ CD24- %lymphocyte	0.00534888	19.6499
1160	rs34712193	3	1814140	T	A	3656	0.1567	0.03246	0.1644	1.44501e-06	ebi-a-GCST90001441	IgD+ CD24- %lymphocyte	0.00633396	23.2918
1161	rs17056318	5	158285953	C	T	3656	-0.2015	0.04509	0.081	8.14292e-06	ebi-a-GCST90001441	IgD+ CD24- %lymphocyte	0.00543272	19.9596
1162	rs76845048	5	115785493	C	A	3656	-0.2982	0.06626	0.0357	6.99198e-06	ebi-a-GCST90001441	IgD+ CD24- %lymphocyte	0.00550943	20.243
1163	rs115204570	5	135756457	T	G	3656	-0.4604	0.1008	0.0161	5.08698e-06	ebi-a-GCST90001441	IgD+ CD24- %lymphocyte	0.00567378	20.8503
1164	rs140523784	6	16887609	T	C	3656	0.1447	0.03153	0.1864	4.58205e-06	ebi-a-GCST90001441	IgD+ CD24- %lymphocyte	0.00572781	21.05
1165	rs9354413	6	67039330	C	T	3656	0.1258	0.02705	0.2964	3.44096e-06	ebi-a-GCST90001441	IgD+ CD24- %lymphocyte	0.0058811	21.6167
1166	rs4361609	6	31240635	C	G	3656	-0.2163	0.04242	0.1131	3.57298e-07	ebi-a-GCST90001441	IgD+ CD24- %lymphocyte	0.00706135	25.9857
1167	rs111830700	7	121332400	A	G	3656	0.2933	0.0634	0.0377	3.85896e-06	ebi-a-GCST90001441	IgD+ CD24- %lymphocyte	0.00581975	21.3899
1168	rs34910780	7	77469688	T	A	3656	-0.282	0.05676	0.048	7.03105e-07	ebi-a-GCST90001441	IgD+ CD24- %lymphocyte	0.00670633	24.6704
1169	rs12542190	8	130594761	C	A	3656	-0.1572	0.03051	0.1943	2.72402e-07	ebi-a-GCST90001441	IgD+ CD24- %lymphocyte	0.00720896	26.5328
1170	rs2978582	8	35485504	C	T	3656	0.1404	0.03106	0.1969	6.34498e-06	ebi-a-GCST90001441	IgD+ CD24- %lymphocyte	0.00555782	20.4218
1171	rs533239981	8	75515052	C	G	3656	0.3428	0.06378	0.0387	8.19502e-08	ebi-a-GCST90001441	IgD+ CD24- %lymphocyte	0.0078395	28.8719
1172	rs71483382	10	83763586	A	G	3656	0.6298	0.1399	0.0078	6.90399e-06	ebi-a-GCST90001441	IgD+ CD24- %lymphocyte	0.00551268	20.255
1173	rs75319860	12	110312229	C	T	3656	0.3524	0.07909	0.0249	8.61509e-06	ebi-a-GCST90001441	IgD+ CD24- %lymphocyte	0.00540095	19.8423
1174	rs76578043	13	105214810	A	G	3656	0.3251	0.06938	0.0298	2.89601e-06	ebi-a-GCST90001441	IgD+ CD24- %lymphocyte	0.00596979	21.9446
1175	rs2994690	14	95363646	C	G	3656	0.1312	0.02819	0.2462	3.38197e-06	ebi-a-GCST90001441	IgD+ CD24- %lymphocyte	0.00588987	21.6491
1176	rs116844769	14	65713895	A	G	3656	-0.232	0.04979	0.0662	3.28103e-06	ebi-a-GCST90001441	IgD+ CD24- %lymphocyte	0.00590356	21.6997
1177	rs9900847	17	2717218	C	T	3656	-0.1133	0.02454	0.6041	4.05602e-06	ebi-a-GCST90001441	IgD+ CD24- %lymphocyte	0.00579669	21.3046
1178	rs12939565	17	38038389	T	A	3656	-0.1318	0.02761	0.4267	1.87098e-06	ebi-a-GCST90001441	IgD+ CD24- %lymphocyte	0.00619432	22.7751
1179	rs73426855	17	77637123	C	T	3656	-0.1549	0.03435	0.1469	6.67806e-06	ebi-a-GCST90001441	IgD+ CD24- %lymphocyte	0.00553139	20.3241
1180	rs4805840	19	33468482	G	A	3656	-0.152	0.03242	0.823	2.85503e-06	ebi-a-GCST90001441	IgD+ CD24- %lymphocyte	0.00597656	21.9697
1181	rs6131010	20	44724305	G	A	3656	-0.1285	0.0258	0.6172	6.64003e-07	ebi-a-GCST90001441	IgD+ CD24- %lymphocyte	0.00673944	24.793
1182	rs75766272	1	8009985	T	C	3656	-0.4263	0.08511	0.0201	5.73099e-07	ebi-a-GCST90001442	CD24+ CD27+ %lymphocyte	0.00681543	25.0745
1183	rs76720471	2	222274805	T	C	3656	1.557	0.3419	0.0011	5.46399e-06	ebi-a-GCST90001442	CD24+ CD27+ %lymphocyte	0.00564048	20.7272
1184	rs1519524	2	136934125	A	T	3656	0.1322	0.02942	0.2246	7.22504e-06	ebi-a-GCST90001442	CD24+ CD27+ %lymphocyte	0.00549262	20.1809
1185	rs112542522	2	4031340	A	G	3656	0.6143	0.1326	0.0082	3.72804e-06	ebi-a-GCST90001442	CD24+ CD27+ %lymphocyte	0.00583614	21.4504
1186	rs12636848	3	147613080	G	T	3656	0.1237	0.02646	0.3031	3.02601e-06	ebi-a-GCST90001442	CD24+ CD27+ %lymphocyte	0.00594244	21.8435
1187	rs4689417	4	4392393	A	C	3656	-0.1241	0.02671	0.2961	3.50598e-06	ebi-a-GCST90001442	CD24+ CD27+ %lymphocyte	0.00586993	21.5754
1188	rs17708396	5	148410250	A	C	3656	2.517	0.5195	0.0005	1.31899e-06	ebi-a-GCST90001442	CD24+ CD27+ %lymphocyte	0.00637984	23.4616
1189	rs35057381	5	26412301	C	T	3656	0.1315	0.02938	0.2211	7.91808e-06	ebi-a-GCST90001442	CD24+ CD27+ %lymphocyte	0.00544965	20.0221
1190	rs4076316	6	167859623	A	T	3656	-0.1287	0.027	0.3005	1.95799e-06	ebi-a-GCST90001442	CD24+ CD27+ %lymphocyte	0.00617636	22.7087
1191	rs74505387	6	101891742	C	T	3656	-0.1838	0.03954	0.1057	3.47896e-06	ebi-a-GCST90001442	CD24+ CD27+ %lymphocyte	0.0058756	21.5963
1192	rs144625305	7	7871676	T	C	3656	0.6284	0.1342	0.0086	2.94999e-06	ebi-a-GCST90001442	CD24+ CD27+ %lymphocyte	0.00596162	21.9144
1193	rs6997704	8	140978857	G	A	3656	0.1127	0.02386	0.4707	2.41102e-06	ebi-a-GCST90001442	CD24+ CD27+ %lymphocyte	0.00606539	22.2982
1194	rs1332199	9	9503477	C	T	3656	-0.1323	0.02906	0.7592	5.47797e-06	ebi-a-GCST90001442	CD24+ CD27+ %lymphocyte	0.00563725	20.7153
1195	rs144440894	10	53795073	A	G	3656	-0.1445	0.03179	0.1885	5.68002e-06	ebi-a-GCST90001442	CD24+ CD27+ %lymphocyte	0.00561954	20.6499
1196	rs6486433	11	9594690	G	T	3656	-0.1102	0.02464	0.5003	7.93999e-06	ebi-a-GCST90001442	CD24+ CD27+ %lymphocyte	0.00544134	19.9914
1197	rs4763704	12	11698759	A	G	3656	0.3787	0.08058	0.9772	2.69699e-06	ebi-a-GCST90001442	CD24+ CD27+ %lymphocyte	0.00600501	22.0749
1198	rs12829274	12	129349167	G	A	3656	-0.2708	0.05111	0.0618	1.24099e-07	ebi-a-GCST90001442	CD24+ CD27+ %lymphocyte	0.00762004	28.0574
1199	rs12874404	13	108993494	G	A	3656	0.2114	0.02614	0.3256	8.08537e-16	ebi-a-GCST90001442	CD24+ CD27+ %lymphocyte	0.0175749	65.3674
1200	rs557577736	13	46224092	G	A	3656	1.814	0.3838	0.001	2.37099e-06	ebi-a-GCST90001442	CD24+ CD27+ %lymphocyte	0.00607313	22.3268
1201	rs73192651	13	50212885	T	C	3656	0.5056	0.08768	0.02	8.74601e-09	ebi-a-GCST90001442	CD24+ CD27+ %lymphocyte	0.00901311	33.2334
1202	rs112782756	13	34506073	G	A	3656	2.99	0.6726	0.0003	8.99104e-06	ebi-a-GCST90001442	CD24+ CD27+ %lymphocyte	0.00537627	19.7511
1203	rs9578529	13	23613190	G	A	3656	-0.1323	0.02804	0.2676	2.48502e-06	ebi-a-GCST90001442	CD24+ CD27+ %lymphocyte	0.00605231	22.2498
1204	rs77762131	14	96205838	C	G	3656	0.3074	0.05717	0.045	8.06102e-08	ebi-a-GCST90001442	CD24+ CD27+ %lymphocyte	0.00784593	28.8957
1205	rs11657759	17	2715961	C	A	3656	-0.1352	0.02397	0.4903	1.80701e-08	ebi-a-GCST90001442	CD24+ CD27+ %lymphocyte	0.00862677	31.7965
1206	rs7254039	19	14993354	A	G	3656	-0.2739	0.05798	0.0435	2.398e-06	ebi-a-GCST90001442	CD24+ CD27+ %lymphocyte	0.00606706	22.3044
1207	rs6712095	2	205623497	T	G	3657	0.3643	0.07946	0.0246	4.70901e-06	ebi-a-GCST90001443	CD20- %lymphocyte	0.00571488	21.0079
1208	rs34625183	3	146097919	T	C	3657	-0.1695	0.03789	0.1154	7.90606e-06	ebi-a-GCST90001443	CD20- %lymphocyte	0.00544246	20.001
1209	rs75951284	3	187638796	T	C	3657	0.3067	0.06772	0.0316	6.11801e-06	ebi-a-GCST90001443	CD20- %lymphocyte	0.0055775	20.5001
1210	rs186229706	4	2029089	T	G	3657	0.4826	0.1045	0.0142	3.96598e-06	ebi-a-GCST90001443	CD20- %lymphocyte	0.00579818	21.3159
1211	rs4647601	4	185570032	A	C	3657	0.1097	0.02451	0.4584	7.83303e-06	ebi-a-GCST90001443	CD20- %lymphocyte	0.0054479	20.0212
1212	rs72791978	5	108070072	T	A	3657	0.5621	0.1256	0.01	7.85001e-06	ebi-a-GCST90001443	CD20- %lymphocyte	0.00544692	20.0175
1213	rs9273241	6	32614025	T	C	3657	0.179	0.0341	0.5975	1.60801e-07	ebi-a-GCST90001443	CD20- %lymphocyte	0.00747846	27.5397
1214	rs7773849	6	128553518	G	A	3657	1.534	0.2821	0.0018	5.81099e-08	ebi-a-GCST90001443	CD20- %lymphocyte	0.00802088	29.5534
1215	rs13244540	7	151002534	T	G	3657	0.2658	0.0588	0.0447	6.37602e-06	ebi-a-GCST90001443	CD20- %lymphocyte	0.00555662	20.4229
1216	rs38201	7	15911408	A	T	3657	-0.1242	0.02794	0.2594	8.96706e-06	ebi-a-GCST90001443	CD20- %lymphocyte	0.00537434	19.7494
1217	rs34313582	8	84919811	A	C	3657	-0.1598	0.03507	0.138	5.39598e-06	ebi-a-GCST90001443	CD20- %lymphocyte	0.00564545	20.7513
1218	rs72825207	10	62909955	A	T	3657	0.513	0.1061	0.0149	1.37899e-06	ebi-a-GCST90001443	CD20- %lymphocyte	0.00635202	23.365
1219	rs147937648	12	82008771	T	C	3657	-0.7403	0.1583	0.0059	3.01703e-06	ebi-a-GCST90001443	CD20- %lymphocyte	0.00594483	21.8583
1220	rs77553819	13	24882401	C	G	3657	-0.1257	0.02688	0.2863	2.99999e-06	ebi-a-GCST90001443	CD20- %lymphocyte	0.00594426	21.8562
1221	rs12432015	14	49052782	C	T	3657	-0.1712	0.0373	0.118	4.56899e-06	ebi-a-GCST90001443	CD20- %lymphocyte	0.00572757	21.0549
1222	rs4244568	15	39319915	G	T	3657	-0.1244	0.02611	0.3414	1.98701e-06	ebi-a-GCST90001443	CD20- %lymphocyte	0.006169	22.6876
1223	rs252294	16	29235533	C	G	3657	0.1079	0.02418	0.5648	8.41395e-06	ebi-a-GCST90001443	CD20- %lymphocyte	0.0054156	19.9018
1224	rs4782702	16	85477299	G	A	3657	0.4085	0.0875	0.9802	3.145e-06	ebi-a-GCST90001443	CD20- %lymphocyte	0.00592465	21.7836
1225	rs11662133	18	74434633	C	T	3657	0.1453	0.03219	0.1705	6.52199e-06	ebi-a-GCST90001443	CD20- %lymphocyte	0.00554053	20.3635
1226	rs186355283	20	46615708	T	C	3657	0.6312	0.1414	0.0077	8.27104e-06	ebi-a-GCST90001443	CD20- %lymphocyte	0.00541939	19.9158
1227	rs6052993	20	4944838	G	C	3657	-0.1132	0.02459	0.4371	4.25197e-06	ebi-a-GCST90001443	CD20- %lymphocyte	0.00576158	21.1806
1228	rs75839951	2	34491589	G	T	3658	-0.2457	0.05199	0.0585	2.38199e-06	ebi-a-GCST90001444	CD20- CD38- %lymphocyte	0.00606853	22.322
1229	rs4619804	3	18674644	C	A	3658	0.1217	0.02734	0.6963	8.77991e-06	ebi-a-GCST90001444	CD20- CD38- %lymphocyte	0.00538759	19.8037
1230	rs709082	3	191447446	C	A	3658	0.1135	0.02504	0.3682	6.03698e-06	ebi-a-GCST90001444	CD20- CD38- %lymphocyte	0.00558531	20.5346
1231	rs2215848	4	25065221	A	G	3658	0.5046	0.1124	0.0118	7.40901e-06	ebi-a-GCST90001444	CD20- CD38- %lymphocyte	0.00547939	20.143
1232	rs182720746	4	113092883	T	C	3658	0.6295	0.1319	0.0089	1.88599e-06	ebi-a-GCST90001444	CD20- CD38- %lymphocyte	0.00618817	22.7648
1233	rs62311900	4	74145187	T	C	3658	-0.1405	0.03168	0.1736	9.44191e-06	ebi-a-GCST90001444	CD20- CD38- %lymphocyte	0.00534822	19.6582
1234	rs2339996	5	173070505	A	G	3658	-0.1476	0.02879	0.7802	3.12299e-07	ebi-a-GCST90001444	CD20- CD38- %lymphocyte	0.00713405	26.2695
1235	rs72492305	6	32509333	T	C	3658	0.2022	0.0416	0.6662	1.21899e-06	ebi-a-GCST90001444	CD20- CD38- %lymphocyte	0.00641706	23.6123
1236	rs6906886	6	85038851	A	T	3658	0.1807	0.04053	0.903	8.55008e-06	ebi-a-GCST90001444	CD20- CD38- %lymphocyte	0.00540463	19.8667
1237	rs10279688	7	9851008	T	C	3658	0.4968	0.1101	0.0115	6.54199e-06	ebi-a-GCST90001444	CD20- CD38- %lymphocyte	0.00553521	20.3494
1238	rs11203884	8	17516564	T	C	3658	-0.1469	0.03262	0.1643	6.83502e-06	ebi-a-GCST90001444	CD20- CD38- %lymphocyte	0.00551354	20.2693
1239	rs118073973	9	19948908	A	T	3658	0.2924	0.06168	0.0402	2.20999e-06	ebi-a-GCST90001444	CD20- CD38- %lymphocyte	0.00610608	22.461
1240	rs55767134	10	17048435	C	G	3658	-0.1443	0.03132	0.1837	4.19402e-06	ebi-a-GCST90001444	CD20- CD38- %lymphocyte	0.00576943	21.2154
1241	rs308820	11	88142031	C	T	3658	-0.1261	0.02837	0.7571	8.97491e-06	ebi-a-GCST90001444	CD20- CD38- %lymphocyte	0.00537191	19.7458
1242	rs34666228	11	123385425	T	G	3658	0.1512	0.02817	0.2346	8.46292e-08	ebi-a-GCST90001444	CD20- CD38- %lymphocyte	0.0078141	28.7934
1243	rs78301150	12	82233392	A	G	3658	-1.031	0.2228	0.0033	3.84698e-06	ebi-a-GCST90001444	CD20- CD38- %lymphocyte	0.0058198	21.4018
1244	rs117308259	14	31993501	C	T	3658	-0.7613	0.1499	0.0066	4.02096e-07	ebi-a-GCST90001444	CD20- CD38- %lymphocyte	0.00700186	25.7793
1245	rs35639639	16	5488091	C	T	3658	0.1354	0.03002	0.2063	6.72295e-06	ebi-a-GCST90001444	CD20- CD38- %lymphocyte	0.00553049	20.3319
1246	rs111737298	17	52847291	G	A	3658	0.2263	0.05029	0.0596	7.01407e-06	ebi-a-GCST90001444	CD20- CD38- %lymphocyte	0.00550509	20.238
1247	rs16955339	17	52971060	T	G	3658	0.3075	0.06234	0.0377	8.46292e-07	ebi-a-GCST90001444	CD20- CD38- %lymphocyte	0.00660745	24.3175
1248	rs77510701	18	34838106	A	C	3658	-0.2605	0.05636	0.0484	3.92103e-06	ebi-a-GCST90001444	CD20- CD38- %lymphocyte	0.00580632	21.3519
1249	rs80339814	19	53396009	C	T	3658	-0.2259	0.04752	0.0794	2.07501e-06	ebi-a-GCST90001444	CD20- CD38- %lymphocyte	0.0061399	22.5861
1250	rs6125184	20	46576714	A	G	3658	-0.1164	0.02472	0.5914	2.60699e-06	ebi-a-GCST90001444	CD20- CD38- %lymphocyte	0.00602478	22.1601
1251	rs59902361	20	38334734	A	G	3658	-0.2517	0.05532	0.0496	5.53898e-06	ebi-a-GCST90001444	CD20- CD38- %lymphocyte	0.0056274	20.6902
1252	rs36071180	20	765164	A	G	3658	0.1556	0.03334	0.1597	3.19198e-06	ebi-a-GCST90001444	CD20- CD38- %lymphocyte	0.00591924	21.7696
1253	rs61790670	1	84127219	A	C	3657	0.1305	0.02908	0.2301	7.44801e-06	ebi-a-GCST90001445	IgD- CD38- %B cell	0.00547674	20.1277
1254	rs115576360	4	156996644	A	G	3657	-0.4062	0.09082	0.0194	7.96196e-06	ebi-a-GCST90001445	IgD- CD38- %B cell	0.0054403	19.9931
1255	rs4691920	4	164351901	C	G	3657	-0.9757	0.207	0.9962	2.53303e-06	ebi-a-GCST90001445	IgD- CD38- %B cell	0.0060386	22.2052
1256	rs7726548	5	116807553	G	T	3657	-0.1903	0.04045	0.103	2.64503e-06	ebi-a-GCST90001445	IgD- CD38- %B cell	0.00601582	22.1209
1257	rs17405603	5	144608340	T	A	3657	-0.1414	0.02769	0.2841	3.47296e-07	ebi-a-GCST90001445	IgD- CD38- %B cell	0.00708014	26.0625
1258	rs62417843	6	91779902	C	T	3657	-0.2629	0.05605	0.0502	2.82299e-06	ebi-a-GCST90001445	IgD- CD38- %B cell	0.00597999	21.9883
1259	rs9265864	6	31312747	T	C	3657	-0.1444	0.03125	0.4642	3.97997e-06	ebi-a-GCST90001445	IgD- CD38- %B cell	0.00580472	21.3401
1260	rs2450220	8	119323401	T	C	3657	0.1668	0.03177	0.816	1.60801e-07	ebi-a-GCST90001445	IgD- CD38- %B cell	0.0074812	27.5499
1261	rs140191306	9	2570753	T	C	3657	-0.4466	0.09399	0.0179	2.09701e-06	ebi-a-GCST90001445	IgD- CD38- %B cell	0.00613587	22.5651
1262	rs138977782	9	4744416	G	A	3657	-0.5468	0.1228	0.0096	8.74802e-06	ebi-a-GCST90001445	IgD- CD38- %B cell	0.00539246	19.8163
1263	rs11068290	12	110228055	T	C	3657	-0.3746	0.0813	0.0231	4.21105e-06	ebi-a-GCST90001445	IgD- CD38- %B cell	0.00577186	21.2186
1264	rs7994585	13	111083495	C	G	3657	-0.1137	0.02485	0.4839	4.94504e-06	ebi-a-GCST90001445	IgD- CD38- %B cell	0.00569199	20.9233
1265	rs7215243	17	78261805	G	A	3657	0.1743	0.03642	0.1328	1.77501e-06	ebi-a-GCST90001445	IgD- CD38- %B cell	0.00622413	22.8917
1266	rs77146037	1	178195174	G	A	3656	-0.2726	0.05953	0.0472	4.81903e-06	ebi-a-GCST90001446	IgD- CD38- AC	0.00570282	20.9576
1267	rs61790670	1	84127219	A	C	3656	0.142	0.0294	0.23	1.409e-06	ebi-a-GCST90001446	IgD- CD38- AC	0.00634035	23.3155
1268	rs114551034	2	66709035	A	G	3656	-0.2926	0.05767	0.0509	4.08404e-07	ebi-a-GCST90001446	IgD- CD38- AC	0.0069919	25.7283
1269	rs115218350	3	104146883	A	T	3656	-1.898	0.408	0.0008	3.408e-06	ebi-a-GCST90001446	IgD- CD38- AC	0.00588441	21.6289
1270	rs112964950	3	73697496	C	G	3656	0.6003	0.1354	0.0083	9.57194e-06	ebi-a-GCST90001446	IgD- CD38- AC	0.00534767	19.6454
1271	rs75524570	3	191905058	C	T	3656	0.2161	0.04856	0.0673	8.81698e-06	ebi-a-GCST90001446	IgD- CD38- AC	0.00538766	19.7931
1272	rs56741207	4	134733663	G	C	3656	-1.445	0.2907	0.0018	7.03704e-07	ebi-a-GCST90001446	IgD- CD38- AC	0.00671296	24.6949
1273	rs4697617	4	25771115	A	G	3656	0.1401	0.02742	0.7103	3.38602e-07	ebi-a-GCST90001446	IgD- CD38- AC	0.00708998	26.0918
1274	rs144625305	7	7871676	T	C	3656	0.6143	0.1381	0.0086	8.95695e-06	ebi-a-GCST90001446	IgD- CD38- AC	0.00538299	19.7759
1275	rs62521107	8	118851954	T	C	3656	-0.2685	0.05455	0.058	8.90902e-07	ebi-a-GCST90001446	IgD- CD38- AC	0.00658301	24.2137
1276	rs118121266	10	20380753	T	C	3656	0.7592	0.1675	0.0055	6.02296e-06	ebi-a-GCST90001446	IgD- CD38- AC	0.00558783	20.5327
1277	rs79416092	12	6775503	C	T	3656	-0.4181	0.0925	0.0197	6.38807e-06	ebi-a-GCST90001446	IgD- CD38- AC	0.00555713	20.4192
1278	rs421516	17	63135589	A	C	3656	-0.3138	0.06366	0.9583	8.60399e-07	ebi-a-GCST90001446	IgD- CD38- AC	0.00660221	24.2848
1279	rs77741094	21	42362418	G	C	3656	-0.627	0.1131	0.0126	3.13899e-08	ebi-a-GCST90001446	IgD- CD38- AC	0.0083362	30.7165
1280	rs144295598	22	45164171	A	G	3656	0.5677	0.1226	0.0103	3.77703e-06	ebi-a-GCST90001446	IgD- CD38- AC	0.00583057	21.4299
1281	rs74907325	1	218429679	T	A	3657	0.2307	0.04822	0.0666	1.793e-06	ebi-a-GCST90001447	IgD+ CD38br %B cell	0.00622022	22.8772
1282	rs76084861	2	16114539	T	G	3657	0.2748	0.06192	0.0368	9.3821e-06	ebi-a-GCST90001447	IgD+ CD38br %B cell	0.0053569	19.6849
1283	rs16867231	2	181050023	A	G	3657	-0.547	0.1138	0.0108	1.60199e-06	ebi-a-GCST90001447	IgD+ CD38br %B cell	0.00627813	23.0915
1284	rs140380950	2	105587803	C	T	3657	-0.3401	0.06356	0.0368	9.31001e-08	ebi-a-GCST90001447	IgD+ CD38br %B cell	0.00776844	28.6159
1285	rs76112278	4	15915069	A	G	3657	-0.4136	0.08735	0.0194	2.26699e-06	ebi-a-GCST90001447	IgD+ CD38br %B cell	0.00609335	22.4077
1286	rs28393044	4	157437839	G	C	3657	0.3089	0.06706	0.0334	4.24502e-06	ebi-a-GCST90001447	IgD+ CD38br %B cell	0.00576861	21.2066
1287	rs78658073	5	498773	A	G	3657	1.714	0.3719	0.001	4.15796e-06	ebi-a-GCST90001447	IgD+ CD38br %B cell	0.0057747	21.2291
1288	rs139996875	5	78010341	T	A	3657	0.6715	0.1465	0.0063	4.689e-06	ebi-a-GCST90001447	IgD+ CD38br %B cell	0.00571221	20.9981
1289	rs13196511	6	44643196	A	G	3657	-0.2113	0.04244	0.0913	6.72094e-07	ebi-a-GCST90001447	IgD+ CD38br %B cell	0.0067327	24.7748
1290	rs117772462	7	48791017	A	T	3657	-0.4299	0.0963	0.0159	8.29602e-06	ebi-a-GCST90001447	IgD+ CD38br %B cell	0.00541997	19.918
1291	rs17739715	8	9957457	C	A	3657	0.8693	0.196	0.0037	9.46303e-06	ebi-a-GCST90001447	IgD+ CD38br %B cell	0.00535023	19.6603
1292	rs17771512	8	120047880	A	C	3657	-0.188	0.04163	0.0928	6.49995e-06	ebi-a-GCST90001447	IgD+ CD38br %B cell	0.00554578	20.3829
1293	rs57998613	9	93109339	A	T	3657	0.4342	0.0961	0.0156	6.42407e-06	ebi-a-GCST90001447	IgD+ CD38br %B cell	0.00555124	20.4031
1294	rs28491938	9	41980474	T	C	3657	0.1803	0.04053	0.1922	8.87892e-06	ebi-a-GCST90001447	IgD+ CD38br %B cell	0.00538232	19.7788
1295	rs11002952	10	81145177	A	G	3657	-1.169	0.2589	0.0023	6.53296e-06	ebi-a-GCST90001447	IgD+ CD38br %B cell	0.00554403	20.3764
1296	rs2362966	10	125560687	C	G	3657	-0.2556	0.05243	0.0556	1.137e-06	ebi-a-GCST90001447	IgD+ CD38br %B cell	0.0064569	23.7533
1297	rs35060907	10	132636158	T	G	3657	-0.1953	0.04025	0.1036	1.277e-06	ebi-a-GCST90001447	IgD+ CD38br %B cell	0.00639677	23.5307
1298	rs61880664	11	15343532	G	A	3657	0.1564	0.03506	0.1389	8.43898e-06	ebi-a-GCST90001447	IgD+ CD38br %B cell	0.00541213	19.889
1299	rs11068290	12	110228055	T	C	3657	0.3556	0.07908	0.0231	7.12607e-06	ebi-a-GCST90001447	IgD+ CD38br %B cell	0.00549883	20.2094
1300	rs59879144	12	75564449	A	C	3657	-0.4658	0.09637	0.0161	1.39801e-06	ebi-a-GCST90001447	IgD+ CD38br %B cell	0.00634782	23.3495
1301	rs4903967	14	81485149	A	G	3657	-0.1368	0.02733	0.6906	5.77697e-07	ebi-a-GCST90001447	IgD+ CD38br %B cell	0.0068046	25.0412
1302	rs17278914	14	44595691	C	T	3657	-0.676	0.1517	0.0057	8.603e-06	ebi-a-GCST90001447	IgD+ CD38br %B cell	0.00540064	19.8465
1303	rs76840770	14	54814017	A	C	3657	0.3538	0.07769	0.0246	5.42101e-06	ebi-a-GCST90001447	IgD+ CD38br %B cell	0.00563903	20.7275
1304	rs79487320	14	43717096	G	C	3657	-0.6854	0.1392	0.0074	8.87708e-07	ebi-a-GCST90001447	IgD+ CD38br %B cell	0.0065859	24.231
1305	rs147226531	16	54686774	C	T	3657	0.517	0.115	0.0115	7.20593e-06	ebi-a-GCST90001447	IgD+ CD38br %B cell	0.00549625	20.1998
1306	rs2216762	16	84759446	C	T	3657	-0.1464	0.03092	0.8141	2.26199e-06	ebi-a-GCST90001447	IgD+ CD38br %B cell	0.0060929	22.4061
1307	rs8059803	16	81603001	A	G	3657	-0.122	0.02577	0.6504	2.28802e-06	ebi-a-GCST90001447	IgD+ CD38br %B cell	0.00609133	22.4003
1308	rs72927038	18	51760939	T	C	3657	-0.33	0.06793	0.0335	1.237e-06	ebi-a-GCST90001447	IgD+ CD38br %B cell	0.00641189	23.5867
1309	rs114693598	1	161500712	T	G	3020	-0.1756	0.03803	0.1422	4.05602e-06	ebi-a-GCST90001448	CD11c+ monocyte AC	0.00701026	21.3063
1310	rs2404849	1	224272792	G	T	3020	0.1562	0.03041	0.7464	2.98003e-07	ebi-a-GCST90001448	CD11c+ monocyte AC	0.00866053	26.3658
1311	rs72724781	1	89327063	G	A	3020	0.9648	0.2024	0.0041	1.95299e-06	ebi-a-GCST90001448	CD11c+ monocyte AC	0.00746778	22.7073
1312	rs3040901	2	79926958	T	C	3020	-0.1552	0.03359	0.2225	3.97796e-06	ebi-a-GCST90001448	CD11c+ monocyte AC	0.00701936	21.3342
1313	rs74610143	3	172744541	T	C	3020	0.5582	0.1246	0.0124	7.76909e-06	ebi-a-GCST90001448	CD11c+ monocyte AC	0.00660176	20.0565
1314	rs13104041	4	173569449	A	G	3020	0.6966	0.1566	0.0073	9.01405e-06	ebi-a-GCST90001448	CD11c+ monocyte AC	0.00650939	19.7741
1315	rs72835655	5	167349999	T	G	3020	0.2511	0.05647	0.0594	9.04503e-06	ebi-a-GCST90001448	CD11c+ monocyte AC	0.00650454	19.7592
1316	rs2295270	6	47216562	A	G	3020	0.1506	0.03397	0.1901	9.64695e-06	ebi-a-GCST90001448	CD11c+ monocyte AC	0.00646598	19.6413
1317	rs151194174	7	20995778	A	G	3020	-0.3546	0.07814	0.0305	5.91902e-06	ebi-a-GCST90001448	CD11c+ monocyte AC	0.00677286	20.5799
1318	rs2587473	10	72515785	T	C	3020	-0.1429	0.0311	0.2432	4.55198e-06	ebi-a-GCST90001448	CD11c+ monocyte AC	0.00694242	21.0987
1319	rs72830905	10	85138481	G	C	3020	0.8103	0.1783	0.0058	5.73905e-06	ebi-a-GCST90001448	CD11c+ monocyte AC	0.00679238	20.6396
1320	rs34936922	12	115758242	G	T	3020	-0.1256	0.02836	0.3124	9.7681e-06	ebi-a-GCST90001448	CD11c+ monocyte AC	0.0064528	19.601
1321	rs113800324	12	69766606	T	C	3020	0.2681	0.05996	0.05	8.051e-06	ebi-a-GCST90001448	CD11c+ monocyte AC	0.00657655	19.9794
1322	rs9894233	17	45778747	A	T	3020	-0.3991	0.08574	0.0268	3.38197e-06	ebi-a-GCST90001448	CD11c+ monocyte AC	0.00712336	21.6525
1323	rs113451095	17	9975038	C	T	3020	-0.2994	0.06307	0.0472	2.16601e-06	ebi-a-GCST90001448	CD11c+ monocyte AC	0.00740666	22.5201
1324	rs73445777	18	46954097	G	T	3020	-0.4778	0.1053	0.0151	5.93103e-06	ebi-a-GCST90001448	CD11c+ monocyte AC	0.00677139	20.5754
1325	rs8175830	19	27851156	A	G	3020	-0.2321	0.05209	0.0919	8.62402e-06	ebi-a-GCST90001448	CD11c+ monocyte AC	0.00653114	19.8406
1326	rs150248455	21	46373171	A	G	3020	0.25	0.05201	0.0674	1.59901e-06	ebi-a-GCST90001448	CD11c+ monocyte AC	0.00759258	23.0897
1327	rs191730825	1	46613239	G	A	3043	0.4346	0.08042	0.0292	7.006e-08	ebi-a-GCST90001449	CD11c+ monocyte %monocyte	0.00950607	29.1854
1328	rs115058278	3	101915678	A	T	3043	0.4772	0.1021	0.0168	3.10699e-06	ebi-a-GCST90001449	CD11c+ monocyte %monocyte	0.00712756	21.8305
1329	rs74610143	3	172744541	T	C	3043	0.6366	0.1245	0.0125	3.36597e-07	ebi-a-GCST90001449	CD11c+ monocyte %monocyte	0.00851877	26.1282
1330	rs11921245	3	65576520	C	T	3043	0.1661	0.03726	0.1456	8.53395e-06	ebi-a-GCST90001449	CD11c+ monocyte %monocyte	0.00648821	19.8595
1331	rs35237330	4	182768743	A	G	3043	-0.2147	0.04484	0.0971	1.76901e-06	ebi-a-GCST90001449	CD11c+ monocyte %monocyte	0.00747775	22.9112
1332	rs13186506	5	59111915	T	A	3043	-0.1934	0.04296	0.104	6.99697e-06	ebi-a-GCST90001449	CD11c+ monocyte %monocyte	0.00661606	20.2534
1333	rs75256410	5	176914227	T	C	3043	0.545	0.1202	0.0122	6.05494e-06	ebi-a-GCST90001449	CD11c+ monocyte %monocyte	0.00671055	20.5446
1334	rs13241407	7	153684820	G	A	3043	-0.28	0.06121	0.0483	4.94698e-06	ebi-a-GCST90001449	CD11c+ monocyte %monocyte	0.00682957	20.9115
1335	rs11766273	7	22775663	A	G	3043	0.591	0.1283	0.0115	4.23399e-06	ebi-a-GCST90001449	CD11c+ monocyte %monocyte	0.00692471	21.2049
1336	rs10227905	7	122075261	G	T	3043	0.1214	0.0271	0.3971	7.70602e-06	ebi-a-GCST90001449	CD11c+ monocyte %monocyte	0.00655152	20.0546
1337	rs73073066	7	23486970	T	C	3043	0.4148	0.08775	0.023	2.377e-06	ebi-a-GCST90001449	CD11c+ monocyte %monocyte	0.0072896	22.3305
1338	rs17689291	8	94037230	C	G	3043	-0.575	0.1295	0.0107	9.29694e-06	ebi-a-GCST90001449	CD11c+ monocyte %monocyte	0.00643709	19.702
1339	rs4922033	8	19326303	T	C	3043	0.1211	0.02694	0.3899	7.22404e-06	ebi-a-GCST90001449	CD11c+ monocyte %monocyte	0.00659655	20.1933
1340	rs703009	10	26889823	T	C	3043	-0.1616	0.03583	0.1687	6.72992e-06	ebi-a-GCST90001449	CD11c+ monocyte %monocyte	0.00664039	20.3284
1341	rs11610005	12	27966210	G	C	3043	-0.124	0.02698	0.4358	4.532e-06	ebi-a-GCST90001449	CD11c+ monocyte %monocyte	0.00689371	21.1093
1342	rs57566659	12	42973243	C	G	3043	0.3158	0.06253	0.0462	4.66702e-07	ebi-a-GCST90001449	CD11c+ monocyte %monocyte	0.00831228	25.4895
1343	rs76968110	14	31160823	A	G	3043	-0.4763	0.0957	0.0189	6.82402e-07	ebi-a-GCST90001449	CD11c+ monocyte %monocyte	0.00807448	24.7544
1344	rs117909439	14	29918210	T	C	3043	-0.6761	0.1414	0.0089	1.81201e-06	ebi-a-GCST90001449	CD11c+ monocyte %monocyte	0.00745711	22.8474
1345	rs62002392	15	37200279	G	A	3043	0.1924	0.04225	0.1119	5.50605e-06	ebi-a-GCST90001449	CD11c+ monocyte %monocyte	0.0067687	20.7239
1346	rs16952634	16	53934556	A	G	3043	-0.1936	0.04368	0.1032	9.61789e-06	ebi-a-GCST90001449	CD11c+ monocyte %monocyte	0.00641429	19.6318
1347	rs8065103	17	45062476	G	A	3043	0.1465	0.02963	0.7212	8.10793e-07	ebi-a-GCST90001449	CD11c+ monocyte %monocyte	0.00796957	24.4302
1348	rs1381984	20	52655304	A	G	3043	-0.1569	0.0349	0.1661	7.19598e-06	ebi-a-GCST90001449	CD11c+ monocyte %monocyte	0.00659809	20.1981
1349	rs35149557	20	5421681	C	T	3043	0.1579	0.03301	0.198	1.79602e-06	ebi-a-GCST90001449	CD11c+ monocyte %monocyte	0.00746308	22.8659
1350	rs4656708	1	169701466	C	A	3019	-0.3696	0.0647	0.0459	1.21801e-08	ebi-a-GCST90001450	CD62L- monocyte AC	0.0106936	32.6113
1351	rs4987369	1	169662742	T	G	3019	0.2378	0.03006	0.2774	3.6116e-15	ebi-a-GCST90001450	CD62L- monocyte AC	0.0203082	62.54
1352	rs62167331	2	56524393	A	G	3019	-0.347	0.07464	0.0341	3.47896e-06	ebi-a-GCST90001450	CD62L- monocyte AC	0.00710812	21.5987
1353	rs13068785	3	74703663	T	C	3019	0.269	0.05861	0.0581	4.61604e-06	ebi-a-GCST90001450	CD62L- monocyte AC	0.00692912	21.051
1354	rs1907980	4	4859590	T	G	3019	0.1274	0.02798	0.3596	5.45205e-06	ebi-a-GCST90001450	CD62L- monocyte AC	0.00682037	20.7184
1355	rs11935230	4	136447876	C	G	3019	0.1842	0.03607	0.1686	3.498e-07	ebi-a-GCST90001450	CD62L- monocyte AC	0.00856423	26.0615
1356	rs278949	4	40461712	A	G	3019	0.1235	0.02741	0.5561	6.86894e-06	ebi-a-GCST90001450	CD62L- monocyte AC	0.00667947	20.2875
1357	rs17082777	4	63361327	A	G	3019	-0.2033	0.04515	0.1014	6.95505e-06	ebi-a-GCST90001450	CD62L- monocyte AC	0.00667097	20.2615
1358	rs11249570	5	177033794	A	G	3019	-0.1525	0.02632	0.4581	7.66302e-09	ebi-a-GCST90001450	CD62L- monocyte AC	0.0109977	33.549
1359	rs79930588	5	6308011	G	T	3019	1.724	0.3525	0.0015	1.048e-06	ebi-a-GCST90001450	CD62L- monocyte AC	0.00786078	23.9039
1360	rs528135834	7	41362245	G	T	3019	0.859	0.1829	0.0056	2.75201e-06	ebi-a-GCST90001450	CD62L- monocyte AC	0.00725328	22.043
1361	rs4484736	8	66059237	A	G	3019	-0.1386	0.03012	0.7173	4.36797e-06	ebi-a-GCST90001450	CD62L- monocyte AC	0.00696495	21.1606
1362	rs530377	9	135337621	C	T	3019	0.1627	0.03256	0.2211	6.12506e-07	ebi-a-GCST90001450	CD62L- monocyte AC	0.00820287	24.9528
1363	rs143153359	9	76145588	T	C	3019	2.05	0.4039	0.0013	4.11898e-07	ebi-a-GCST90001450	CD62L- monocyte AC	0.00846071	25.7438
1364	rs77287889	10	89954638	A	G	3019	0.352	0.07927	0.0301	9.29694e-06	ebi-a-GCST90001450	CD62L- monocyte AC	0.00648899	19.7052
1365	rs116691483	11	111990120	A	G	3019	0.3974	0.0895	0.0235	9.3261e-06	ebi-a-GCST90001450	CD62L- monocyte AC	0.00648813	19.7025
1366	rs1800973	12	69744014	A	C	3019	0.222	0.04861	0.083	5.12201e-06	ebi-a-GCST90001450	CD62L- monocyte AC	0.00686122	20.8433
1367	rs4899265	14	69321561	C	A	3019	0.139	0.02858	0.3475	1.213e-06	ebi-a-GCST90001450	CD62L- monocyte AC	0.00777414	23.6384
1368	rs146793376	16	31775655	G	T	3019	0.4639	0.104	0.0171	8.43801e-06	ebi-a-GCST90001450	CD62L- monocyte AC	0.00654736	19.8836
1369	rs435806	19	2993427	C	T	3019	-0.1417	0.03127	0.2448	6.08303e-06	ebi-a-GCST90001450	CD62L- monocyte AC	0.0067558	20.5209
1370	rs149543954	20	15302488	T	G	3019	0.295	0.06108	0.0517	1.434e-06	ebi-a-GCST90001450	CD62L- monocyte AC	0.00766726	23.3109
1371	rs4987360	1	169664867	G	A	3042	0.3359	0.02969	0.2763	4.36918e-29	ebi-a-GCST90001451	CD62L- monocyte %monocyte	0.0403776	127.913
1372	rs4656708	1	169701466	C	A	3042	-0.3294	0.06481	0.0457	3.93496e-07	ebi-a-GCST90001451	CD62L- monocyte %monocyte	0.00842038	25.8153
1373	rs141287837	1	99082513	C	T	3042	0.3492	0.07853	0.0306	9.03005e-06	ebi-a-GCST90001451	CD62L- monocyte %monocyte	0.00645809	19.7602
1374	rs11694457	2	356029	C	T	3042	0.5758	0.1297	0.0113	9.34609e-06	ebi-a-GCST90001451	CD62L- monocyte %monocyte	0.00643724	19.696
1375	rs9824107	3	174360449	A	C	3042	-0.1976	0.04346	0.106	5.66304e-06	ebi-a-GCST90001451	CD62L- monocyte %monocyte	0.00674985	20.659
1376	rs62236339	3	16446085	A	T	3042	0.228	0.05043	0.0769	6.40295e-06	ebi-a-GCST90001451	CD62L- monocyte %monocyte	0.00667458	20.4271
1377	rs9859349	3	31661754	A	G	3042	0.227	0.04151	0.1205	4.89204e-08	ebi-a-GCST90001451	CD62L- monocyte %monocyte	0.00973506	29.8855
1378	rs36141595	4	32848987	G	A	3042	-0.1512	0.03196	0.2516	2.34002e-06	ebi-a-GCST90001451	CD62L- monocyte %monocyte	0.00730377	22.3668
1379	rs1816932	4	56771414	A	G	3042	0.1467	0.02962	0.2855	7.76694e-07	ebi-a-GCST90001451	CD62L- monocyte %monocyte	0.00799913	24.5135
1380	rs17624563	5	110456263	G	C	3042	-0.2904	0.05766	0.0569	5.01695e-07	ebi-a-GCST90001451	CD62L- monocyte %monocyte	0.00826948	25.3489
1381	rs11249570	5	177033794	A	G	3042	-0.1315	0.02634	0.4578	6.29506e-07	ebi-a-GCST90001451	CD62L- monocyte %monocyte	0.00812675	24.9077
1382	rs2399610	5	5737796	G	A	3042	-0.1315	0.02718	0.4988	1.37101e-06	ebi-a-GCST90001451	CD62L- monocyte %monocyte	0.00763597	23.392
1383	rs76717104	7	17644035	T	C	3042	0.4905	0.109	0.0155	7.02005e-06	ebi-a-GCST90001451	CD62L- monocyte %monocyte	0.00661278	20.2367
1384	rs717824	7	14032498	T	C	3042	-0.3108	0.06924	0.0396	7.45195e-06	ebi-a-GCST90001451	CD62L- monocyte %monocyte	0.00657994	20.1355
1385	rs2124027	8	14941111	G	C	3042	-0.4256	0.09413	0.0212	6.38602e-06	ebi-a-GCST90001451	CD62L- monocyte %monocyte	0.00667543	20.4297
1386	rs530377	9	135337621	C	T	3042	0.1614	0.03252	0.2206	7.28199e-07	ebi-a-GCST90001451	CD62L- monocyte %monocyte	0.00803238	24.6162
1387	rs117765367	11	2024995	T	C	3042	0.2982	0.06733	0.0403	9.82404e-06	ebi-a-GCST90001451	CD62L- monocyte %monocyte	0.00640689	19.6025
1388	rs7139370	13	109976273	T	C	3042	0.2947	0.0539	0.0676	4.96295e-08	ebi-a-GCST90001451	CD62L- monocyte %monocyte	0.00973143	29.8743
1389	rs117309559	14	31030304	G	A	3042	0.5719	0.1203	0.013	2.071e-06	ebi-a-GCST90001451	CD62L- monocyte %monocyte	0.00737454	22.5852
1390	rs4899389	14	71667863	A	G	3042	-0.1913	0.03943	0.132	1.281e-06	ebi-a-GCST90001451	CD62L- monocyte %monocyte	0.00767838	23.5229
1391	rs45487297	14	30153119	A	T	3042	0.6623	0.1201	0.0135	3.74498e-08	ebi-a-GCST90001451	CD62L- monocyte %monocyte	0.00989793	30.3905
1392	rs7150584	14	58316355	T	C	3042	-0.1787	0.03646	0.1624	9.95497e-07	ebi-a-GCST90001451	CD62L- monocyte %monocyte	0.00783503	24.0066
1393	rs9807014	17	76108637	T	C	3042	-0.2057	0.0397	0.1333	2.34498e-07	ebi-a-GCST90001451	CD62L- monocyte %monocyte	0.00874807	26.8288
1394	rs9944612	18	60116421	A	C	3042	0.1341	0.0294	0.283	5.30897e-06	ebi-a-GCST90001451	CD62L- monocyte %monocyte	0.00679272	20.7911
1395	rs55859756	22	37139371	C	G	3042	0.2127	0.04782	0.0866	8.93696e-06	ebi-a-GCST90001451	CD62L- monocyte %monocyte	0.00646162	19.7711
1396	rs2404849	1	224272792	G	T	3017	0.1532	0.03003	0.7463	3.597e-07	ebi-a-GCST90001452	CD11c+ CD62L- monocyte AC	0.00855266	26.0087
1397	rs1407142	1	86940820	C	T	3017	0.201	0.04538	0.9123	9.81296e-06	ebi-a-GCST90001452	CD11c+ CD62L- monocyte AC	0.0064606	19.6054
1398	rs55971447	1	161515326	T	C	3017	-0.1809	0.03084	0.231	4.94698e-09	ebi-a-GCST90001452	CD11c+ CD62L- monocyte AC	0.0112758	34.3843
1399	rs72660177	1	34019363	T	C	3017	-0.2006	0.04321	0.1018	3.60903e-06	ebi-a-GCST90001452	CD11c+ CD62L- monocyte AC	0.00709295	21.538
1400	rs72724781	1	89327063	G	A	3017	0.9448	0.2002	0.0041	2.46899e-06	ebi-a-GCST90001452	CD11c+ CD62L- monocyte AC	0.00732794	22.2568
1401	rs3040901	2	79926958	T	C	3017	-0.1559	0.03322	0.2224	2.80802e-06	ebi-a-GCST90001452	CD11c+ CD62L- monocyte AC	0.00724701	22.0092
1402	rs13104041	4	173569449	A	G	3017	0.7057	0.155	0.0073	5.49604e-06	ebi-a-GCST90001452	CD11c+ CD62L- monocyte AC	0.00682382	20.7152
1403	rs72835655	5	167349999	T	G	3017	0.2484	0.05589	0.0595	9.1071e-06	ebi-a-GCST90001452	CD11c+ CD62L- monocyte AC	0.00650467	19.74
1404	rs75220521	6	81660130	G	T	3017	-1.36	0.2904	0.002	2.947e-06	ebi-a-GCST90001452	CD11c+ CD62L- monocyte AC	0.00721711	21.9178
1405	rs11772116	7	23594922	C	G	3017	0.225	0.04872	0.0766	4.02402e-06	ebi-a-GCST90001452	CD11c+ CD62L- monocyte AC	0.00701966	21.3139
1406	rs1268974	10	80852378	G	A	3017	0.117	0.02571	0.5486	5.50795e-06	ebi-a-GCST90001452	CD11c+ CD62L- monocyte AC	0.00681744	20.6957
1407	rs11213272	11	109986288	G	A	3017	0.3583	0.08017	0.027	8.13299e-06	ebi-a-GCST90001452	CD11c+ CD62L- monocyte AC	0.00657701	19.961
1408	rs12277397	11	134569102	T	G	3017	0.1808	0.0396	0.1178	5.15395e-06	ebi-a-GCST90001452	CD11c+ CD62L- monocyte AC	0.00686184	20.8314
1409	rs10891433	11	112642209	T	A	3017	-0.1217	0.02721	0.3378	7.99392e-06	ebi-a-GCST90001452	CD11c+ CD62L- monocyte AC	0.00658686	19.9911
1410	rs76524078	12	26355696	A	G	3017	1.307	0.2836	0.0023	4.24004e-06	ebi-a-GCST90001452	CD11c+ CD62L- monocyte AC	0.00699064	21.2251
1411	rs113800324	12	69766606	T	C	3017	0.3099	0.05911	0.05	1.68298e-07	ebi-a-GCST90001452	CD11c+ CD62L- monocyte AC	0.00902832	27.4684
[truncated: 17,210 more rows]

## Sheet: S4
Table S4. The causal effects of gut microbiome on IBD
[truncated: 82 more rows]

## Sheet: S5
Table S5. The causal effects of gut microbiome on UC
[truncated: 57 more rows]

[truncated: 8 more sheets: S6, S7, S8, S9, S10, S11, S12, S13]
